# Supplementary material for: Single-cell biological network inference using a heterogeneous graph transformer
Source: Nat Commun. 2023 Feb 21;14:964. doi: 10.1038/s41467-023-36559-0 (PMC9944243; doi:10.1038/s41467-023-36559-0)
Supplement: Supplementary file 4 — Supplementary Data 1-2 and 4-6 [file 41467_2023_36559_MOESM4_ESM.xlsx]

## Sheet: Supp data 1
Supplementary Data 1. All datasets collection in DeepMAPS
Name	Data type	Species	Sample	Cell number	RNA average read depth (reads/cell)	RNA zero expression rate	Benchmark label	Accession	Paper
R-bench-1	Multiple scRNA-seq	Human	Pancreas	20125	5876	0.91 (mean)	Yes	GSE84133	PMID: 27667365
R-bench-2	Multiple scRNA-seq	Mouse	Pancreas	14878	4848	0.89 (mean)	Yes
R-bench-3	Multiple scRNA-seq	Human	Pancreas	16382	9669	0.82	Yes	Benchmarking atlas-level data integration in single-cell genomics - integration task datasets (figshare.com)	PMID: 34949812
C-bench-1	CITE-seq	Human	Bone marrow mononuclear cells (site 1)	25171	8555.95	0.87	Yes	GSE194122	https://openreview.net/forum?id=gN35BGa1Rt
C-bench-2	CITE-seq	Human	Bone marrow mononuclear cells (site 3)	32029	3450	0.92	Yes
C-bench-3	CITE-seq	Human	Bone marrow mononuclear cells (site 4)	16750	8095	0.86	Yes
A-bench-1	scRNA-scATAC-seq	Human	PBMC from a healthy donor	3009	3173.3	0.956832	No	https://www.10xgenomics.com/resources/datasets/pbmc-from-a-healthy-donor-no-cell-sorting-3-k-1-standard-2-0-0	10X GENOMICS
A-bench-2	scRNA-scATAC-seq	Human	PBMC from a healthy donor - granulocytes	11898	4402.24	0.946068	No	https://www.10xgenomics.com/resources/datasets/pbmc-from-a-healthy-donor-granulocytes-removed-through-cell-sorting-10-k-1-standard-2-0-0	10X GENOMICS
A-bench-3	scRNA-scATAC-seq	Human	Frozen human healthy brain tissue	3233	11127.5	0.91541	No	https://www.10xgenomics.com/resources/datasets/frozen-human-healthy-brain-tissue-3-k-1-standard-2-0-0	10X GENOMICS
A-bench-4	scRNA-scATAC-seq	Human	10k Human PBMCs, Multiome v1.0, Chromium X	10970	2885.33	0.960806	No	https://www.10xgenomics.com/resources/datasets/10-k-human-pbm-cs-multiome-v-1-0-chromium-x-1-standard-2-0-0	10X GENOMICS
R-test-1	Multiple scRNA-seq	Mouse	Bladder	2500	14280	0.87	Yes	Single-cell RNA-seq data from microfluidic emulsion (v2) (figshare.com)	PMID: 30283141
C-test-1	CITE-seq	Human	Bone marrow mononuclear cells (site 2)	16311	4917	0.9	Yes	GSE194122	https://openreview.net/forum?id=gN35BGa1Rt
A-test-1	scRNA-scATAC-seq	Human	Cell line(K562, Hela-S3, HCT116, PDX1, PDX2)	549	313694	0.56	Yes	https://db.cngb.org/search/project/CNP0000213/	PMID: 30692544
A-test-2	scRNA-scATAC-seq	Human	PBMC from a healthy donor - granulocytes	2711	4344.32	0.947512	No	https://www.10xgenomics.com/resources/datasets/pbmc-from-a-healthy-donor-granulocytes-removed-through-cell-sorting-3-k-1-standard-2-0-0	10X GENOMICS
A-test-3	scRNA-scATAC-seq	Mouse	Fresh embryonic E18 mouse brain	4878	9486.43	0.901058	No	https://www.10xgenomics.com/resources/datasets/fresh-embryonic-e-18-mouse-brain-5-k-1-standard-2-0-0	10X GENOMICS
Case study 1	CITE-seq	Human	PBMCs or lung tumor leukocytes	3458	1621.28	0.982092	No	https://doi.org/10.6084/m9.figshare.c.5018987	PMID: 33861199
Case study 2	scRNA-scATAC-seq	Human	Fresh Frozen Lymph Node with diffuse small lymphocytic lymphoma	14566	2877.43	0.957769	No	https://www.10xgenomics.com/resources/datasets/fresh-frozen-lymph-node-with-b-cell-lymphoma-14-k-sorted-nuclei-1-standard-2-0-0	10X GENOMICS

## Sheet: Supp data 2
Supplementary Data 2. Curated marker for cell cluster annotation in CITE-seq case study
Protein markers
Naïve CD4+ T cell	CM CD4+ T cell	Treg	TRM CD4+ T cell	CM CD8+ T cell	TRM CD8+ T cell	NK	Memory B cell	Plasma cell	Monocyte_1	Monocyte_2	TAM	DC
TCRab	TCRab	IL2RA	TCRab	TCRab	TCRab	CD56	CD19	CD19	CD11b	CD11b	CD11b	CD1a
CD3	CD3		CD3	CD3	CD3		CD24	CD31	CD14	CD14	CD14	CD1c
CD4	CD4		CD4	CD8	CD8		HLA.DR	CD138	CD86	CD86	CD80	CD80
CD62L	CD62L		CD45RO	CD62L	CD45RO				HLA.DR		CD86	CD86
CD127	CD127		CD69	CD127	CD69						CD274	CD141
CD197	CD197		CD103	CD197	CD103						HLA.DR	EpCAM
CD45RA	CD45RO			CD45RO								HLA.DR
Gene markers
Naïve CD4+ T cell	CM CD4+ T cell	Treg	TRM CD4T	CM CD8T	TRM CD8T	NK	Memory B cell	Plasma cell	Monocyte_1	Monocyte_2	TAM	DC
CD3E	CD3E	CD3E	CD3E	CD3E	CD3E	NCAM1	CD19	CD38	ITGAM	ITGAM	ITGAM	ITGAX
CD4	CD4	CD4	CD4	CD8A	CD8A	GNLY	MS4A1	IGHA1	ITGAX	ITGAX	CD14	CD1A
CCR7	CCR7	FOXP3	CD69	CCR7	CD69	NKG7	CD22	IGHM	CD14	CD14	FCGR1A	CD1C
SELL	SELL	IL2RA	ITGAE	SELL	ITGAE		CD24	IGHG1	CD68	CD68	CD68	CD80
IL7R	IL7R			IL7R			IGHD	CD27	LYZ	LYZ	LYZ	CD86
							IGHE	SDC1	CD86		FCGR3A	CLEC9A
								PECAM1	HLA.DPA1		CD86	CD83
								TNFRSF17	HLA.DPB1		CCL2	HLA.DPA1
								IRF4	HLA.DQA1		CCR2	HLA.DPB1
								XBP1	HLA.DQB1		MARCO	HLA.DQA1
									HLA.DRA		CXCL9	HLA.DQA2
									HLA.DRB1		CXCL10	HLA.DQB1
									HLA.DRB5		CXCL11	HLA.DQB2
											CD163	HLA.DRA
											TGFB1	HLA.DRB1
											CSF1R	HLA.DRB5
											HLA.DPA1
											HLA.DPB1
											HLA.DQA1
											HLA.DQB1
											HLA.DRA
											HLA.DRB1
											HLA.DRB5

## Sheet: Supp data 4
Supplementary Data 4. Curated marker genes for cell cluster annotation in scRNA-ATAC-seq case study
Effector-like CD4+ T cell	Exhausted CD4+ T cell	Naïve CD8+ T cell	Effector-like CD8+ T cell	Exhausted CD8+ T cell	DC	Macrophage	Normal B cell	DSLL state-1	DSLL state-2
CD3D	CD3D	CD3D	CD3D	CD3D	ITGAX	ITGAM	MS4A1	CD19	CD19
CD4	CD4	CD8A	CD8A	CD8A	CD86	CD14	CD38	MS4A1	MS4A1
GZMA	GZMB	IL7R	GZMA	GZMB	HLA-DQA1	LYZ		CD79B	CD79B
GZMB	PDCD1		GZMB	PDCD1	HLA-DOA	FCGR3A		FCRLA	FCRLA
GZMK	HAVCR2		GZMK	HAVCR2		CSF1R		FCRL2	FCRL2
IFNG	LAG3			LAG3		CD274		BCL2	BCL6
TNF	TIGIT			TIGIT		CXCL9		BACH2	CDK4
	EOMES			EOMES		CXCL10			PCNA
	TOX			TOX					TK1
									MKI67

## Sheet: Supp data 5 
Supplementary Data 5. Comparison of public single-cell analysis servers.
Tool name	Input data	Platform	Preprocess	Cell clustering	Gene coexpression	Differential analysis	Functional enrichment	Cell/gene selection	Modality integration	TF regulation	GRN	Interactive figures	User workspace	Marker genes	Marker TFs
DeepMAPS	scRNA,	Standalone, web and docker	√	√	√	√	√	√	√	√	√	√	√	√	√
	CITE-seq
	scRNA-seq+ scATAC-seq
IRIS3	scRNA	Web	√	√	√	√	√			√
Cellxgene_VIP	scRNA	Web, docker	√	√		√						√
CellView	scRNA	Online	√	√		√
Asc-Seurat	scRNA	Docker	√	√		√	√							√
ASAP	scRNA	Web	√	√		√	√						√
Cumulus	scRNA	Docker	√	√		√	√	√	√
Cerebro	scRNA	Standalone, docker	√	√		√	√	√				√		√
ChromSCape	scATAC	Web, docker	√	√		√	√
ArchR	scATAC	Web, docker	√	√		√				√
	scRNA-seq+ scATAC-seq
CellView	scRNA	Web	√	√	√	√		√
CReSCENT	scRNA,	Web	√	√		√	√		√				√
	intra-modality
iS-CellR	scRNA	Docker	√	√	√	√
SeuratV3 Wizard	scRNA	Web	√	√		√								√
Azimuth	scRNA,	Web	√	√		√			√	√
	intra-modality
PIVOT	scRNA	Docker	√	√		√						√
scClustViz	scRNA	Docker	√	√		√						√

## Sheet: Supp data 6
Supplementary Data 6. Computing time comparison (h/m/s)
Cell #	DeepMAPS	Seurat	MOFA+	TotalVI
1k	0:06:16	0:00:14	0:00:32	0:00:43
2k	0:06:18	0:00:20	0:00:44	0:01:05
5k	0:05:35	0:01:09	0:01:21	0:01:47
8k	0:08:18	0:01:56	0:01:59	0:03:27
10k	0:09:07	0:02:59	0:02:02	0:04:40
20k	0:11:16	0:02:28	0:04:21	0:07:31
50k	0:26:56	0:05:07	0:08:42	0:21:36
80k	0:41:04	0:06:06	0:17:51	0:31:42
100k	0:52:38	0:09:13	0:18:26	0:44:07
120k	1:01:35	0:11:04	0:23:08	0:53:34
160k	1:17:47	0:16:08	0:34:47	1:12:26
