# Supplementary material for: Single-cell biological network inference using a heterogeneous graph transformer
Source: Nat Commun. 2023 Feb 21;14:964. doi: 10.1038/s41467-023-36559-0 (PMC9944243; doi:10.1038/s41467-023-36559-0)
Supplement: Supplementary file 5 — Supplementary Data 3 [file 41467_2023_36559_MOESM5_ESM.zip]

Archive with 128 entries (128 files):
- all128embedding/1 .jpg
- all128embedding/10 .jpg
- all128embedding/100 .jpg
- all128embedding/101 .jpg
- all128embedding/102 .jpg
- all128embedding/103 .jpg
- all128embedding/104 .jpg
- all128embedding/105 .jpg
- all128embedding/106 .jpg
- all128embedding/107 .jpg
- all128embedding/108 .jpg
- all128embedding/109 .jpg
- all128embedding/11 .jpg
- all128embedding/110 .jpg
- all128embedding/111 .jpg
- all128embedding/112 .jpg
- all128embedding/113 .jpg
- all128embedding/114 .jpg
- all128embedding/115 .jpg
- all128embedding/116 .jpg
- all128embedding/117 .jpg
- all128embedding/118 .jpg
- all128embedding/119 .jpg
- all128embedding/12 .jpg
- all128embedding/120 .jpg
- all128embedding/121 .jpg
- all128embedding/122 .jpg
- all128embedding/123 .jpg
- all128embedding/124 .jpg
- all128embedding/125 .jpg
- all128embedding/126 .jpg
- all128embedding/127 .jpg
- all128embedding/128 .jpg
- all128embedding/13 .jpg
- all128embedding/14 .jpg
- all128embedding/15 .jpg
- all128embedding/16 .jpg
- all128embedding/17 .jpg
- all128embedding/18 .jpg
- all128embedding/19 .jpg
- all128embedding/2 .jpg
- all128embedding/20 .jpg
- all128embedding/21 .jpg
- all128embedding/22 .jpg
- all128embedding/23 .jpg
- all128embedding/24 .jpg
- all128embedding/25 .jpg
- all128embedding/26 .jpg
- all128embedding/27 .jpg
- all128embedding/28 .jpg
- all128embedding/29 .jpg
- all128embedding/3 .jpg
- all128embedding/30 .jpg
- all128embedding/31 .jpg
- all128embedding/32 .jpg
- all128embedding/33 .jpg
- all128embedding/34 .jpg
- all128embedding/35 .jpg
- all128embedding/36 .jpg
- all128embedding/37 .jpg
- all128embedding/38 .jpg
- all128embedding/39 .jpg
- all128embedding/4 .jpg
- all128embedding/40 .jpg
- all128embedding/41 .jpg
- all128embedding/42 .jpg
- all128embedding/43 .jpg
- all128embedding/44 .jpg
- all128embedding/45 .jpg
- all128embedding/46 .jpg
- all128embedding/47 .jpg
- all128embedding/48 .jpg
- all128embedding/49 .jpg
- all128embedding/5 .jpg
- all128embedding/50 .jpg
- all128embedding/51 .jpg
- all128embedding/52 .jpg
- all128embedding/53 .jpg
- all128embedding/54 .jpg
- all128embedding/55 .jpg
- all128embedding/56 .jpg
- all128embedding/57 .jpg
- all128embedding/58 .jpg
- all128embedding/59 .jpg
- all128embedding/6 .jpg
- all128embedding/60 .jpg
- all128embedding/61 .jpg
- all128embedding/62 .jpg
- all128embedding/63 .jpg
- all128embedding/64 .jpg
- all128embedding/65 .jpg
- all128embedding/66 .jpg
- all128embedding/67 .jpg
- all128embedding/68 .jpg
- all128embedding/69 .jpg
- all128embedding/7 .jpg
- all128embedding/70 .jpg
- all128embedding/71 .jpg
- all128embedding/72 .jpg
- all128embedding/73 .jpg
- all128embedding/74 .jpg
- all128embedding/75 .jpg
- all128embedding/76 .jpg
- all128embedding/77 .jpg
- all128embedding/78 .jpg
- all128embedding/79 .jpg
- all128embedding/8 .jpg
- all128embedding/80 .jpg
- all128embedding/81 .jpg
- all128embedding/82 .jpg
- all128embedding/83 .jpg
- all128embedding/84 .jpg
- all128embedding/85 .jpg
- all128embedding/86 .jpg
- all128embedding/87 .jpg
- all128embedding/88 .jpg
- all128embedding/89 .jpg
- all128embedding/9 .jpg
- all128embedding/90 .jpg
- all128embedding/91 .jpg
- all128embedding/92 .jpg
- all128embedding/93 .jpg
- all128embedding/94 .jpg
- all128embedding/95 .jpg
- all128embedding/96 .jpg
- all128embedding/97 .jpg
- all128embedding/98 .jpg
- all128embedding/99 .jpg
