# Supplementary material for: Single-cell biological network inference using a heterogeneous graph transformer
Source: Nat Commun. 2023 Feb 21;14:964. doi: 10.1038/s41467-023-36559-0 (PMC9944243; doi:10.1038/s41467-023-36559-0)
Supplement: Supplementary file 7 — Source Data [file 41467_2023_36559_MOESM7_ESM.xlsx]

## Sheet: Data 1 (Fig. 2a, Supp Figs.1-3)
Data 1. Grid-search test on multiple scRNA-seq benchmark datasets
DeepMAPS		R-bench-1				R-bench-2				R-bench-3					Seurat v3	R-bench-1				R-bench-2				R-bench-3						Harmony		R-bench-1				R-bench-2				R-bench-3
Parameters	reso	ASW	ARI	CH	DBI	ASW	ARI	CH	DBI	ASW	ARI	CH	DBI		Number of PCs	ASW	CH	ARI	DBI	ASW	CH	ARI	DBI	ASW	CH	ARI	DBI		reso	theta	lambda	ASW	CH	ARI	DBI	ASW	CH	ARI	DBI	ASW	CH	ARI	DBI
test_epoch_100_n_hid_104_nheads_13_lr_0.001n_batch100	0.4	0.523302	0.924998	24923.8	0.827182	0.928781	0.873468	114403	0.0686714	0.491867	0.915762	17360.6	1.57645		10	0.626414	30830.3	0.925921	0.794183	0.524516	2913.77	0.639049	1.09046	0.552791	26147.2	0.575653	1.06135		0.4	1	0.5	0.603592	38721.1	0.911918	0.782589	0.561891	5701.31	0.649851	0.947956	0.750849	0.681834	63077.9	0.34086
test_epoch_100_n_hid_104_nheads_13_lr_0.001n_batch100	0.8	0.523302	0.924998	24923.8	0.827182	0.928781	0.873468	114403	0.0686714	0.491867	0.915762	17360.6	1.57645		10	0.434562	25698.7	0.587593	0.985613	0.509342	2800.55	0.621228	1.05626	0.48791	38327.7	0.453701	1.92577		0.8	1	0.5	0.471686	37217.8	0.618426	0.94712	0.52387	5855.66	0.419327	1.0137	0.323561	0.46352	43369.9	1.91589
test_epoch_100_n_hid_104_nheads_13_lr_0.001n_batch100	1.2	0.523302	0.924998	24923.8	0.827182	0.928781	0.873468	114403	0.0686714	0.491867	0.915762	17360.6	1.57645		10	0.422959	23754.6	0.511983	1.14964	0.368448	6484.58	0.435645	0.871757	0.334213	32007.1	0.334153	2.1989		1.2	1	0.5	0.398371	33903.9	0.508674	1.42193	0.479655	4838.7	0.402266	1.16723	0.31758	0.383431	35324	2.01101
test_epoch_100_n_hid_104_nheads_13_lr_0.001n_batch100	1.6	0.523302	0.924998	24923.8	0.827182	0.616267	0.671328	1202.72	0.520279	0.491867	0.915762	17360.6	1.57645		10	0.348226	20883	0.390425	1.34094	0.31076	6233.66	0.30921	1.22416	0.308797	22740.2	0.318004	2.48826		1.6	1	0.5	0.373627	31967.8	0.459623	1.42454	0.399717	4252.79	0.331286	1.36442	0.257883	0.323926	36486.6	2.36337
test_epoch_100_n_hid_104_nheads_13_lr_0.001n_batch50	0.4	0.51395	0.924998	21058.3	0.52185	0.406615	0.873468	99366.9	0.626528	0.278906	0.915887	16276.5	5.23258		20	0.591897	28638.9	0.836101	1.00898	0.544999	3619.51	0.596039	1.07251	0.451334	32961.7	0.598026	1.12177		0.4	1	1	0.497965	34169.7	0.896933	1.2544	0.603343	5038.61	0.649635	0.684984	0.722422	0.682978	57031.8	0.393601
test_epoch_100_n_hid_104_nheads_13_lr_0.001n_batch50	0.8	0.51395	0.924998	21058.3	0.52185	0.406615	0.873468	99366.9	0.626528	0.278906	0.915887	16276.5	5.23258		20	0.49989	33068.8	0.503158	1.03755	0.45517	2749.61	0.501138	1.19209	0.365253	22637.2	0.414275	1.4522		0.8	1	1	0.453639	33709.1	0.622951	1.50198	0.551216	4931.03	0.419036	0.855822	0.288522	0.465319	34272.2	3.48067
test_epoch_100_n_hid_104_nheads_13_lr_0.001n_batch50	1.2	0.51395	0.924998	21058.3	0.52185	0.406615	0.873468	99366.9	0.626528	0.278906	0.915887	16276.5	5.23258		20	0.476098	30197.1	0.451124	1.40377	0.455492	2468.93	0.394216	1.76591	0.380413	25372.7	0.325063	2.01736		1.2	1	1	0.387553	30871.4	0.501968	1.75232	0.501954	4735.78	0.405557	0.927812	0.235291	0.422674	33353.9	2.29669
test_epoch_100_n_hid_104_nheads_13_lr_0.001n_batch50	1.6	0.51395	0.924998	21058.3	0.52185	-0.0500804	0.671328	1099.23	1.33812	0.278906	0.915887	16276.5	5.23258		20	0.461086	30288.4	0.396733	1.41858	0.428528	2254.01	0.327588	1.69873	0.335496	21216.5	0.288341	2.5309		1.6	1	1	0.425985	45057.2	0.400079	1.1654	0.456888	4270.81	0.376304	1.0064	0.237791	0.318079	32108.4	1.9804
test_epoch_100_n_hid_104_nheads_13_lr_0.001n_batch75	0.4	0.542807	0.924998	26404.5	0.873006	0.943912	0.873468	112609	0.0638164	0.356995	0.915887	18631.2	0.84186		30	0.597692	45715.3	0.826626	0.718665	0.600142	4446.64	0.602792	0.716541	0.433721	31681.3	0.577042	1.18795		0.4	1	2	0.614927	34556.5	0.911488	0.559388	0.595002	5387.36	0.648613	0.84468	0.541671	0.689692	47603.7	0.642602
test_epoch_100_n_hid_104_nheads_13_lr_0.001n_batch75	0.8	0.542807	0.924998	26404.5	0.873006	0.943912	0.873468	112609	0.0638164	0.356995	0.915887	18631.2	0.84186		30	0.491738	45452.8	0.49978	1.22832	0.526376	4156.57	0.590897	0.946413	0.390792	34540.4	0.41738	1.82547		0.8	1	2	0.481679	36579.2	0.610904	0.821184	0.535028	5211.02	0.420871	0.96186	0.317769	0.476637	35213.3	1.5172
test_epoch_100_n_hid_104_nheads_13_lr_0.001n_batch75	1.2	0.542807	0.924998	26404.5	0.873006	0.943912	0.873468	112609	0.0638164	0.356995	0.915887	18631.2	0.84186		30	0.500635	43332.8	0.449607	1.35375	0.452539	3472.09	0.391922	1.53645	0.371582	26167.8	0.324379	1.38573		1.2	1	2	0.405446	36010.9	0.505073	1.36666	0.464462	4550.33	0.402028	1.1097	0.269522	0.417735	34793.3	1.64719
test_epoch_100_n_hid_104_nheads_13_lr_0.001n_batch75	1.6	0.542807	0.924998	26404.5	0.873006	0.640125	0.671328	864.594	0.602779	0.356995	0.915887	18631.2	0.84186		30	0.502842	43714.7	0.433254	1.3531	0.411579	2905	0.338784	1.60213	0.332527	23602.9	0.310093	1.48845		1.6	1	2	0.437419	37451.1	0.40215	1.34963	0.40831	4089.26	0.334199	1.18511	0.216487	0.299321	32219.4	2.20647
test_epoch_100_n_hid_104_nheads_13_lr_0.01n_batch100	0.4	0.599679	0.924998	39425.6	0.427829	0.946171	0.873468	133403	0.0566483	0.37997	0.915762	13058.4	0.751218		40	0.648701	42163.7	0.838036	0.809382	0.574951	5257.29	0.610405	0.703132	0.473046	32458.8	0.575422	1.09239		0.4	2	0.5	0.615132	36709.4	0.904474	0.492949	0.557962	5521.05	0.644822	1.65799	0.583355	0.669925	49834.7	1.32847
test_epoch_100_n_hid_104_nheads_13_lr_0.01n_batch100	0.8	0.599679	0.924998	39425.6	0.427829	0.946171	0.873468	133403	0.0566483	0.37997	0.915762	13058.4	0.751218		40	0.524318	38894.7	0.524239	1.06407	0.506983	4149.75	0.597813	1.26617	0.416889	25854	0.383199	1.51977		0.8	2	0.5	0.424222	36800	0.625635	1.04111	0.511097	5360.67	0.413609	1.54316	0.291617	0.522002	37497.5	2.07216
test_epoch_100_n_hid_104_nheads_13_lr_0.01n_batch100	1.2	0.599679	0.924998	39425.6	0.427829	0.946171	0.873468	133403	0.0566483	0.37997	0.915762	13058.4	0.751218		40	0.496555	32400.8	0.476889	1.57159	0.452459	3675.97	0.409744	1.40644	0.386122	24167.3	0.336487	1.45354		1.2	2	0.5	0.348311	35091.1	0.503544	1.2749	0.473503	4954.83	0.38549	1.54804	0.285074	0.400551	38155.7	1.76189
test_epoch_100_n_hid_104_nheads_13_lr_0.01n_batch100	1.6	0.599679	0.924998	39425.6	0.427829	0.675303	0.671328	1361.03	0.480714	0.37997	0.915762	13058.4	0.751218		40	0.493565	31389.7	0.446178	1.57113	0.43678	3124.61	0.344326	1.74229	0.363259	29583.7	0.305747	1.89292		1.6	2	0.5	0.344569	34143.5	0.462127	1.48017	0.400813	4230.36	0.328944	1.61308	0.268637	0.329569	34004.6	2.09705
test_epoch_100_n_hid_104_nheads_13_lr_0.01n_batch50	0.4	0.593022	0.924998	32169.1	0.342825	0.944735	0.873468	136343	0.0560865	0.43452	0.915887	16009.1	0.586479																0.4	2	1	0.612087	47567.3	0.908135	0.773545	0.57083	6446.04	0.643192	0.685471	0.585205	0.669322	47507.9	1.00229
test_epoch_100_n_hid_104_nheads_13_lr_0.01n_batch50	0.8	0.593022	0.924998	32169.1	0.342825	0.944735	0.873468	136343	0.0560865	0.43452	0.915887	16009.1	0.586479																0.8	2	1	0.45644	50531.5	0.624382	0.989199	0.533062	7914.23	0.420128	0.789073	0.347116	0.449565	34357	1.71256
test_epoch_100_n_hid_104_nheads_13_lr_0.01n_batch50	1.2	0.593022	0.924998	32169.1	0.342825	0.944735	0.873468	136343	0.0560865	0.43452	0.915887	16009.1	0.586479																1.2	2	1	0.384025	51330.3	0.507321	1.23924	0.489064	6443.21	0.401098	0.994844	0.313276	0.403623	31006.1	1.42514
test_epoch_100_n_hid_104_nheads_13_lr_0.01n_batch50	1.6	0.593022	0.924998	32169.1	0.342825	0.648134	0.671328	1192.04	0.523826	0.43452	0.915887	16009.1	0.586479																1.6	2	1	0.4199	50704.7	0.450414	1.35881	0.421833	5463.2	0.343502	1.00561	0.284444	0.314091	27438.5	1.79894
test_epoch_100_n_hid_104_nheads_13_lr_0.01n_batch75	0.4	0.503139	0.924998	33449.9	0.757416	0.947987	0.873468	139340	0.0552561	0.207094	0.915887	14054.1	2.27812																0.4	2	2	0.507549	34031.6	0.905724	0.677374	0.567978	6216.5	0.648377	0.680093	0.523149	0.688016	45327.9	0.834999
test_epoch_100_n_hid_104_nheads_13_lr_0.01n_batch75	0.8	0.503139	0.924998	33449.9	0.757416	0.947987	0.873468	139340	0.0552561	0.207094	0.915887	14054.1	2.27812																0.8	2	2	0.470272	36626.6	0.611992	0.938723	0.536315	6462.97	0.422709	0.78422	0.307751	0.480055	36813.1	2.61824
test_epoch_100_n_hid_104_nheads_13_lr_0.01n_batch75	1.2	0.503139	0.924998	33449.9	0.757416	0.947987	0.873468	139340	0.0552561	0.207094	0.915887	14054.1	2.27812																1.2	2	2	0.422372	36247.5	0.531926	1.03036	0.463807	5732.34	0.39777	0.873381	0.240778	0.41903	35562.2	2.28958
test_epoch_100_n_hid_104_nheads_13_lr_0.01n_batch75	1.6	0.503139	0.924998	33449.9	0.757416	0.696248	0.671328	1218.67	0.484462	0.207094	0.915887	14054.1	2.27812																1.6	2	2	0.432382	34162.2	0.425049	1.23585	0.409087	5223.6	0.347513	0.959483	0.263361	0.317507	34989.2	2.41598
test_epoch_100_n_hid_112_nheads_16_lr_0.001n_batch100	0.4	0.809072	0.924998	30986.4	0.248248	0.415391	0.873468	109331	0.532666	0.289452	0.915887	17605.8	0.919044																0.4	3	0.5	0.588675	34289	0.886783	0.562592	0.543555	5105.35	0.60372	0.6646	0.673812	0.668684	54890.9	0.889352
test_epoch_100_n_hid_112_nheads_16_lr_0.001n_batch100	0.8	0.809072	0.924998	30986.4	0.248248	0.415391	0.873468	109331	0.532666	0.289452	0.915887	17605.8	0.919044																0.8	3	0.5	0.46239	33186	0.63267	0.968539	0.530633	6752.18	0.408523	0.714497	0.365183	0.512085	31169.4	1.40021
test_epoch_100_n_hid_112_nheads_16_lr_0.001n_batch100	1.2	0.809072	0.924998	30986.4	0.248248	0.415391	0.873468	109331	0.532666	0.289452	0.915887	17605.8	0.919044																1.2	3	0.5	0.405168	30213.4	0.491343	1.28673	0.496065	6587.96	0.381225	0.878956	0.30879	0.394738	42479.8	1.75259
test_epoch_100_n_hid_112_nheads_16_lr_0.001n_batch100	1.6	0.809072	0.924998	30986.4	0.248248	-0.0581646	0.671328	601.655	1.20581	0.289452	0.915887	17605.8	0.919044																1.6	3	0.5	0.365971	28887.2	0.475623	1.32245	0.416424	4125.38	0.320225	0.970644	0.317491	0.326417	38430	2.06495
test_epoch_100_n_hid_112_nheads_16_lr_0.001n_batch50	0.4	0.812642	0.924998	37294.7	0.217762	0.954098	0.873468	159405	0.0504115	0.280874	0.915887	15536.1	0.680565																0.4	3	1	0.594741	42699.8	0.902444	0.489074	0.547731	5628.91	0.638307	1.035	0.649381	0.669068	52851.3	0.71868
test_epoch_100_n_hid_112_nheads_16_lr_0.001n_batch50	0.8	0.812642	0.924998	37294.7	0.217762	0.954098	0.873468	159405	0.0504115	0.280874	0.915887	15536.1	0.680565																0.8	3	1	0.442654	39132.5	0.622821	1.28023	0.517529	5500.21	0.411087	1.07104	0.300906	0.509637	35668.1	2.01433
test_epoch_100_n_hid_112_nheads_16_lr_0.001n_batch50	1.2	0.812642	0.924998	37294.7	0.217762	0.954098	0.873468	159405	0.0504115	0.280874	0.915887	15536.1	0.680565																1.2	3	1	0.348286	35944.6	0.560845	1.65895	0.485713	5320.01	0.397226	1.10995	0.29377	0.405266	36843	1.55809
test_epoch_100_n_hid_112_nheads_16_lr_0.001n_batch50	1.6	0.812642	0.924998	37294.7	0.217762	0.650866	0.671328	633.967	0.692107	0.280874	0.915887	15536.1	0.680565																1.6	3	1	0.342001	35132.6	0.474135	1.63902	0.400908	4210.39	0.323082	1.34584	0.286111	0.318603	31187.9	1.68949
test_epoch_100_n_hid_112_nheads_16_lr_0.001n_batch75	0.4	0.75701	0.924998	25617	0.26647	0.947611	0.873468	134834	0.0555622	0.317168	0.915762	17374	0.817712																0.4	3	2	0.596741	34301.6	0.903203	0.810666	0.564922	6150.42	0.64759	0.7551	0.515313	0.674156	42066.7	1.13932
test_epoch_100_n_hid_112_nheads_16_lr_0.001n_batch75	0.8	0.75701	0.924998	25617	0.26647	0.947611	0.873468	134834	0.0555622	0.317168	0.915762	17374	0.817712																0.8	3	2	0.453705	34537.3	0.627281	1.03967	0.527784	6520.73	0.417911	0.847092	0.294641	0.461482	32785.2	2.17344
test_epoch_100_n_hid_112_nheads_16_lr_0.001n_batch75	1.2	0.75701	0.924998	25617	0.26647	0.947611	0.873468	134834	0.0555622	0.317168	0.915762	17374	0.817712																1.2	3	2	0.389687	32450.1	0.508702	1.25629	0.474028	6156.34	0.376866	0.965867	0.270341	0.417525	32152.8	1.72073
test_epoch_100_n_hid_112_nheads_16_lr_0.001n_batch75	1.6	0.75701	0.924998	25617	0.26647	0.616238	0.671328	550.646	0.788332	0.317168	0.915762	17374	0.817712																1.6	3	2	0.418329	31501.5	0.435602	1.42251	0.417871	5166.95	0.332333	1.00765	0.291793	0.310394	35499.9	2.11743
test_epoch_100_n_hid_112_nheads_16_lr_0.01n_batch100	0.4	0.650893	0.924998	26350.7	0.814888	0.948393	0.873468	129750	0.0550681	0.470325	0.915887	15992.7	0.537865
test_epoch_100_n_hid_112_nheads_16_lr_0.01n_batch100	0.8	0.650893	0.924998	26350.7	0.814888	0.948393	0.873468	129750	0.0550681	0.470325	0.915887	15992.7	0.537865
test_epoch_100_n_hid_112_nheads_16_lr_0.01n_batch100	1.2	0.650893	0.924998	26350.7	0.814888	0.948393	0.873468	129750	0.0550681	0.470325	0.915887	15992.7	0.537865
test_epoch_100_n_hid_112_nheads_16_lr_0.01n_batch100	1.6	0.650893	0.924998	26350.7	0.814888	0.629961	0.671328	566.79	0.75974	0.470325	0.915887	15992.7	0.537865
test_epoch_100_n_hid_112_nheads_16_lr_0.01n_batch50	0.4	0.822276	0.924998	38353.4	0.218646	0.931091	0.873468	129582	0.0684118	0.315111	0.915887	16137.6	1.27447
test_epoch_100_n_hid_112_nheads_16_lr_0.01n_batch50	0.8	0.822276	0.924998	38353.4	0.218646	0.931091	0.873468	129582	0.0684118	0.315111	0.915887	16137.6	1.27447
test_epoch_100_n_hid_112_nheads_16_lr_0.01n_batch50	1.2	0.822276	0.924998	38353.4	0.218646	0.931091	0.873468	129582	0.0684118	0.315111	0.915887	16137.6	1.27447
test_epoch_100_n_hid_112_nheads_16_lr_0.01n_batch50	1.6	0.822276	0.924998	38353.4	0.218646	0.513682	0.671328	508.326	1.06591	0.315111	0.915887	16137.6	1.27447
test_epoch_100_n_hid_112_nheads_16_lr_0.01n_batch75	0.4	0.772154	0.924998	33289.7	0.240825	0.950045	0.873468	147544	0.0522492	0.279066	0.915762	15120.3	1.10435
test_epoch_100_n_hid_112_nheads_16_lr_0.01n_batch75	0.8	0.772154	0.924998	33289.7	0.240825	0.950045	0.873468	147544	0.0522492	0.279066	0.915762	15120.3	1.10435
test_epoch_100_n_hid_112_nheads_16_lr_0.01n_batch75	1.2	0.772154	0.924998	33289.7	0.240825	0.950045	0.873468	147544	0.0522492	0.279066	0.915762	15120.3	1.10435
test_epoch_100_n_hid_112_nheads_16_lr_0.01n_batch75	1.6	0.772154	0.924998	33289.7	0.240825	0.622022	0.671328	518.165	0.786325	0.279066	0.915762	15120.3	1.10435
test_epoch_100_n_hid_128_nheads_16_lr_0.001n_batch100	0.4	0.748302	0.924998	24442.7	0.275561	0.949428	0.873468	148641	0.0541389	0.381863	0.915762	15142.4	0.947742
test_epoch_100_n_hid_128_nheads_16_lr_0.001n_batch100	0.8	0.748302	0.924998	24442.7	0.275561	0.949428	0.873468	148641	0.0541389	0.381863	0.915762	15142.4	0.947742
test_epoch_100_n_hid_128_nheads_16_lr_0.001n_batch100	1.2	0.748302	0.924998	24442.7	0.275561	0.949428	0.873468	148641	0.0541389	0.381863	0.915762	15142.4	0.947742
test_epoch_100_n_hid_128_nheads_16_lr_0.001n_batch100	1.6	0.748302	0.924998	24442.7	0.275561	0.615369	0.671328	501.476	0.788685	0.381863	0.915762	15142.4	0.947742
test_epoch_100_n_hid_128_nheads_16_lr_0.001n_batch50	0.4	0.759681	0.924998	24395.4	0.270196	0.947405	0.873468	139837	0.0555623	0.41039	0.915762	12917.2	0.568696
test_epoch_100_n_hid_128_nheads_16_lr_0.001n_batch50	0.8	0.759681	0.924998	24395.4	0.270196	0.947405	0.873468	139837	0.0555623	0.41039	0.915762	12917.2	0.568696
test_epoch_100_n_hid_128_nheads_16_lr_0.001n_batch50	1.2	0.759681	0.924998	24395.4	0.270196	0.947405	0.873468	139837	0.0555623	0.41039	0.915762	12917.2	0.568696
test_epoch_100_n_hid_128_nheads_16_lr_0.001n_batch50	1.6	0.759681	0.924998	24395.4	0.270196	0.595349	0.671328	408.057	0.904844	0.41039	0.915762	12917.2	0.568696
test_epoch_100_n_hid_128_nheads_16_lr_0.001n_batch75	0.4	0.696692	0.924998	25963.8	0.514567	0.941196	0.873468	143350	0.061537	0.447334	0.915887	14050.4	0.520115
test_epoch_100_n_hid_128_nheads_16_lr_0.001n_batch75	0.8	0.696692	0.924998	25963.8	0.514567	0.941196	0.873468	143350	0.061537	0.447334	0.915887	14050.4	0.520115
test_epoch_100_n_hid_128_nheads_16_lr_0.001n_batch75	1.2	0.696692	0.924998	25963.8	0.514567	0.941196	0.873468	143350	0.061537	0.447334	0.915887	14050.4	0.520115
test_epoch_100_n_hid_128_nheads_16_lr_0.001n_batch75	1.6	0.696692	0.924998	25963.8	0.514567	0.553551	0.671328	456.573	1.16174	0.447334	0.915887	14050.4	0.520115
test_epoch_100_n_hid_128_nheads_16_lr_0.01n_batch100	0.4	0.758236	0.924998	37698	0.596694	0.936574	0.873468	119793	0.0650464	0.311708	0.915762	12899.7	0.783611
test_epoch_100_n_hid_128_nheads_16_lr_0.01n_batch100	0.8	0.758236	0.924998	37698	0.596694	0.936574	0.873468	119793	0.0650464	0.311708	0.915762	12899.7	0.783611
test_epoch_100_n_hid_128_nheads_16_lr_0.01n_batch100	1.2	0.758236	0.924998	37698	0.596694	0.936574	0.873468	119793	0.0650464	0.311708	0.915762	12899.7	0.783611
test_epoch_100_n_hid_128_nheads_16_lr_0.01n_batch100	1.6	0.758236	0.924998	37698	0.596694	0.597502	0.671328	655.869	0.907204	0.311708	0.915762	12899.7	0.783611
test_epoch_100_n_hid_128_nheads_16_lr_0.01n_batch50	0.4	0.751943	0.924998	40788.7	0.442664	0.946705	0.873468	131127	0.0573645	0.464759	0.915748	15916	0.654998
test_epoch_100_n_hid_128_nheads_16_lr_0.01n_batch50	0.8	0.751943	0.924998	40788.7	0.442664	0.946705	0.873468	131127	0.0573645	0.464759	0.915748	15916	0.654998
test_epoch_100_n_hid_128_nheads_16_lr_0.01n_batch50	1.2	0.751943	0.924998	40788.7	0.442664	0.946705	0.873468	131127	0.0573645	0.464759	0.915748	15916	0.654998
test_epoch_100_n_hid_128_nheads_16_lr_0.01n_batch50	1.6	0.751943	0.924998	40788.7	0.442664	0.622095	0.671328	661.456	0.742178	0.464759	0.915748	15916	0.654998
test_epoch_100_n_hid_128_nheads_16_lr_0.01n_batch75	0.4	0.780414	0.924998	28074.7	0.245774	0.945181	0.873468	154862	0.0537829	0.440258	0.915887	17705.2	1.22073
test_epoch_100_n_hid_128_nheads_16_lr_0.01n_batch75	0.8	0.780414	0.924998	28074.7	0.245774	0.945181	0.873468	154862	0.0537829	0.440258	0.915887	17705.2	1.22073
test_epoch_100_n_hid_128_nheads_16_lr_0.01n_batch75	1.2	0.780414	0.924998	28074.7	0.245774	0.945181	0.873468	154862	0.0537829	0.440258	0.915887	17705.2	1.22073
test_epoch_100_n_hid_128_nheads_16_lr_0.01n_batch75	1.6	0.780414	0.924998	28074.7	0.245774	0.579638	0.671328	487.052	0.849088	0.440258	0.915887	17705.2	1.22073
test_epoch_100_n_hid_91_nheads_13_lr_0.001n_batch100	0.4	0.695199	0.924998	24892.2	0.318624	0.91915	0.873468	96891.8	0.0798583	0.404603	0.915887	12242.1	0.585492
test_epoch_100_n_hid_91_nheads_13_lr_0.001n_batch100	0.8	0.695199	0.924998	24892.2	0.318624	0.91915	0.873468	96891.8	0.0798583	0.404603	0.915887	12242.1	0.585492
test_epoch_100_n_hid_91_nheads_13_lr_0.001n_batch100	1.2	0.695199	0.924998	24892.2	0.318624	0.91915	0.873468	96891.8	0.0798583	0.404603	0.915887	12242.1	0.585492
test_epoch_100_n_hid_91_nheads_13_lr_0.001n_batch100	1.6	0.695199	0.924998	24892.2	0.318624	0.533565	0.671328	738.137	0.898663	0.404603	0.915887	12242.1	0.585492
test_epoch_100_n_hid_91_nheads_13_lr_0.001n_batch50	0.4	0.784021	0.924998	36543.2	0.218906	0.874131	0.873468	123534	0.101974	0.437732	0.915762	16242.7	1.01298
test_epoch_100_n_hid_91_nheads_13_lr_0.001n_batch50	0.8	0.784021	0.924998	36543.2	0.218906	0.874131	0.873468	123534	0.101974	0.437732	0.915762	16242.7	1.01298
test_epoch_100_n_hid_91_nheads_13_lr_0.001n_batch50	1.2	0.784021	0.924998	36543.2	0.218906	0.874131	0.873468	123534	0.101974	0.437732	0.915762	16242.7	1.01298
test_epoch_100_n_hid_91_nheads_13_lr_0.001n_batch50	1.6	0.784021	0.924998	36543.2	0.218906	0.235694	0.671328	504.753	2.10526	0.437732	0.915762	16242.7	1.01298
test_epoch_100_n_hid_91_nheads_13_lr_0.001n_batch75	0.4	0.561855	0.924998	41465.9	0.527794	0.946567	0.873468	140243	0.054826	0.478447	0.915762	18673.3	0.681103
test_epoch_100_n_hid_91_nheads_13_lr_0.001n_batch75	0.8	0.561855	0.924998	41465.9	0.527794	0.946567	0.873468	140243	0.054826	0.478447	0.915762	18673.3	0.681103
test_epoch_100_n_hid_91_nheads_13_lr_0.001n_batch75	1.2	0.561855	0.924998	41465.9	0.527794	0.946567	0.873468	140243	0.054826	0.478447	0.915762	18673.3	0.681103
test_epoch_100_n_hid_91_nheads_13_lr_0.001n_batch75	1.6	0.561855	0.924998	41465.9	0.527794	0.619006	0.671328	637.487	0.724387	0.478447	0.915762	18673.3	0.681103
test_epoch_100_n_hid_91_nheads_13_lr_0.01n_batch100	0.4	0.750296	0.924998	28277.5	0.293253	0.452216	0.873468	111463	0.427621	0.320897	0.915887	14579.1	1.00792
test_epoch_100_n_hid_91_nheads_13_lr_0.01n_batch100	0.8	0.750296	0.924998	28277.5	0.293253	0.452216	0.873468	111463	0.427621	0.320897	0.915887	14579.1	1.00792
test_epoch_100_n_hid_91_nheads_13_lr_0.01n_batch100	1.2	0.750296	0.924998	28277.5	0.293253	0.452216	0.873468	111463	0.427621	0.320897	0.915887	14579.1	1.00792
test_epoch_100_n_hid_91_nheads_13_lr_0.01n_batch100	1.6	0.750296	0.924998	28277.5	0.293253	-0.0375205	0.671328	878.667	1.14446	0.320897	0.915887	14579.1	1.00792
test_epoch_100_n_hid_91_nheads_13_lr_0.01n_batch50	0.4	0.74562	0.924998	34576.1	0.267062	0.945326	0.873468	144115	0.0574961	0.534352	0.915762	18785.5	0.63632
test_epoch_100_n_hid_91_nheads_13_lr_0.01n_batch50	0.8	0.74562	0.924998	34576.1	0.267062	0.945326	0.873468	144115	0.0574961	0.534352	0.915762	18785.5	0.63632
test_epoch_100_n_hid_91_nheads_13_lr_0.01n_batch50	1.2	0.74562	0.924998	34576.1	0.267062	0.945326	0.873468	144115	0.0574961	0.534352	0.915762	18785.5	0.63632
test_epoch_100_n_hid_91_nheads_13_lr_0.01n_batch50	1.6	0.74562	0.924998	34576.1	0.267062	0.601932	0.671328	399.774	1.05118	0.534352	0.915762	18785.5	0.63632
test_epoch_100_n_hid_91_nheads_13_lr_0.01n_batch75	0.4	0.717275	0.924998	28836.6	0.28668	0.936466	0.873468	135287	0.0605724	0.338907	0.915762	14560.6	0.778923
test_epoch_100_n_hid_91_nheads_13_lr_0.01n_batch75	0.8	0.717275	0.924998	28836.6	0.28668	0.936466	0.873468	135287	0.0605724	0.338907	0.915762	14560.6	0.778923
test_epoch_100_n_hid_91_nheads_13_lr_0.01n_batch75	1.2	0.717275	0.924998	28836.6	0.28668	0.936466	0.873468	135287	0.0605724	0.338907	0.915762	14560.6	0.778923
test_epoch_100_n_hid_91_nheads_13_lr_0.01n_batch75	1.6	0.717275	0.924998	28836.6	0.28668	0.553826	0.671328	587.833	0.914113	0.338907	0.915762	14560.6	0.778923

## Sheet: Data 2 (Fig. 2a, Supp Figs.1-3)
Data 2. Grid-search test of DeepMAPS on CITE-seq benchmark datasets
DeepMAPS		C-bench-1				C-bench-2				C-bench-3					Seurat v4	C-bench-1				C-bench-2				C-bench-3					MOFA+		C-bench-1				C-bench-2				C-bench-3					TotalVI			C-bench-1
parameter	resolution	ASW	CH	DBI	ARI	ASW	CH	DBI	ARI	ASW	CH	DBI	ARI		Number of PCs	ASW	CH	ARI	DBI	ASW	CH	ARI	DBI	ASW	CH	ARI	DBI		Number of factors	Convergence mode	ASW	CH	ARI	DBI	ASW	CH	ARI	DBI	ASW	CH	ARI	DBI		Latent dimensions	Encoder layers	Decoder layers	ASW	CH	ARI
n_hid_91_nheads_13_lr_0.1_n_batch_50_res_0.4	0.4	0.625818	48955.1	0.987952	0.706996	0.385356	46877.6	1.35848	0.61827	0.513634	39094.9	0.851634	0.552059		10	0.436794	30922.8	0.66736	0.786575	0.468623	47791.4	0.393085	0.942919	0.472396	38751.4	0.551311	0.67388		10	fast	0.42894	21460.4	0.514322	0.781341	0.367943	29302.1	0.324758	1.14818	0.420788	17973.7	0.393865	0.803991		10	2	1	0.516635	31156.7	0.66481
n_hid_91_nheads_13_lr_0.1_n_batch_50_res_0.8	0.8	0.570132	44906.4	1.00833	0.762344	0.380759	46513.1	1.51501	0.566417	0.449118	39951.6	1.01054	0.519398		10	0.415629	32531.9	0.689178	0.821036	0.440796	49515	0.32673	1.03641	0.439351	43159.6	0.533218	0.73373		10	fast	0.303624	20216.3	0.460768	1.04278	0.372183	37401.5	0.247219	1.03763	0.383221	20436.1	0.363205	0.884566		10	2	1	0.474241	29243	0.683477
n_hid_91_nheads_13_lr_0.1_n_batch_50_res_1.2	1.2	0.544753	62334	0.817241	0.725166	0.395914	44665.9	1.46179	0.563135	0.455575	39462.5	1.11578	0.518811		10	0.419612	34963.3	0.628822	0.810068	0.421078	63683.6	0.259654	0.825942	0.411266	39795.3	0.543357	0.779747		10	fast	0.288769	20402.3	0.426993	1.18376	0.358901	38222.3	0.194803	1.15233	0.359596	18845.6	0.350179	1.0323		10	2	1	0.450109	27626	0.684272
n_hid_91_nheads_13_lr_0.1_n_batch_50_res_1.6	1.6	0.496276	60134.1	0.829666	0.721903	0.378918	47131.1	1.52908	0.41093	0.415599	34822.5	1.19378	0.475288		10	0.308641	33444.2	0.616168	1.18333	0.420611	66935.4	0.246145	0.787837	0.331985	39424.4	0.525581	1.35229		10	fast	0.261239	19318.4	0.363018	1.27137	0.331846	38987.8	0.178553	1.27392	0.319688	19189.1	0.317515	1.27723		10	2	1	0.346568	25031.5	0.541873
n_hid_91_nheads_13_lr_0.1_n_batch_75_res_0.4	0.4	0.630916	64481.9	0.607099	0.706358	0.381717	45733	1.33764	0.620685	0.525283	49197.8	0.731956	0.543966		20	0.5536	37468.1	0.743291	0.619385	0.44343	51179.7	0.444133	0.837839	0.444024	38911.2	0.562867	0.690459		10	medium	0.440632	20929.4	0.480417	0.732021	0.369187	30960.5	0.306147	0.918657	0.38822	17234.3	0.428674	0.945432		10	2	2	0.446037	24834.6	0.691093
n_hid_91_nheads_13_lr_0.1_n_batch_75_res_0.8	0.8	0.595972	69168	0.648348	0.7456	0.382032	46783.7	1.43576	0.559643	0.465406	49849.3	0.958005	0.505088		20	0.417591	31931.2	0.753916	0.931902	0.445412	60720.1	0.332951	0.915764	0.495311	43528.6	0.55298	0.742627		10	medium	0.346573	21607.7	0.383395	1.10586	0.349544	34037.4	0.235288	1.0317	0.409961	20045	0.38012	0.941782		10	2	2	0.416791	26103.2	0.589591
n_hid_91_nheads_13_lr_0.1_n_batch_75_res_1.2	1.2	0.548838	69225.8	0.749597	0.724462	0.388463	44504.1	1.48977	0.468294	0.460756	46894.1	0.999266	0.497024		20	0.440856	38830.7	0.699035	0.834498	0.438689	68975.8	0.285626	0.888283	0.451489	46642.5	0.517764	0.821838		10	medium	0.301093	20523.2	0.351216	1.10364	0.376331	40936.5	0.187273	1.07125	0.358719	20413.4	0.342666	1.24574		10	2	2	0.404161	27792.9	0.563212
n_hid_91_nheads_13_lr_0.1_n_batch_75_res_1.6	1.6	0.500901	65807.6	0.912403	0.726906	0.386347	50271.9	1.4131	0.425554	0.427653	48987.3	1.07375	0.475835		20	0.458502	41400.9	0.577003	0.898829	0.427329	67240.2	0.251096	0.924896	0.454283	46833.3	0.519698	0.814769		10	medium	0.305115	20905.1	0.32928	1.24657	0.33856	40429.3	0.171943	1.16861	0.274794	17239.1	0.324522	1.36195		10	2	2	0.365728	25788.6	0.524285
n_hid_91_nheads_13_lr_0.1_n_batch_100_res_0.4	0.4	0.631533	69881.6	0.578213	0.702773	0.346956	45092	1.42255	0.620918	0.517798	46076.5	0.779215	0.550749		30	0.538565	39155.2	0.771001	0.639591	0.363578	49039.5	0.451317	0.990829	0.506451	32917.2	0.542242	0.709474		10	slow	0.434818	20143.6	0.448926	0.810527	0.384429	30892.4	0.313921	0.999407	0.474313	23525.3	0.41046	0.731434		10	3	1	0.458861	24695.3	0.665823
n_hid_91_nheads_13_lr_0.1_n_batch_100_res_0.8	0.8	0.580165	70776.8	0.647378	0.744539	0.35771	49193	1.2624	0.563734	0.456208	48194.9	0.926975	0.514421		30	0.528862	40013.6	0.732616	0.885846	0.422797	50189.1	0.335321	0.981393	0.444682	32032.1	0.540157	0.916991		10	slow	0.359965	21918.6	0.395681	1.05415	0.339433	31720.2	0.274401	1.04434	0.332468	21062.8	0.373632	1.14582		10	3	1	0.414563	24452.1	0.633399
n_hid_91_nheads_13_lr_0.1_n_batch_100_res_1.2	1.2	0.529451	70188.3	0.782123	0.725111	0.374524	47778.6	1.30865	0.557859	0.449357	44692.8	1.06851	0.49454		30	0.521262	38982.7	0.731986	0.919609	0.43009	56866.5	0.338723	0.830481	0.455207	33205.5	0.525441	0.901844		10	slow	0.329664	21282.3	0.357086	1.07582	0.368193	36260.5	0.191376	1.10595	0.281317	21636.9	0.352824	1.32189		10	3	1	0.406831	24696.7	0.552835
n_hid_91_nheads_13_lr_0.1_n_batch_100_res_1.6	1.6	0.478745	67714.3	0.819427	0.724706	0.366793	51522.4	1.40419	0.389336	0.433307	44730.3	1.08096	0.486475		30	0.427836	40003.4	0.646697	0.854921	0.409919	62576.9	0.261903	1.01211	0.464605	35600.6	0.491489	0.902244		10	slow	0.316399	20834	0.331685	1.09015	0.339548	35632.3	0.163717	1.1825	0.25376	21191.7	0.335208	1.63964		10	3	1	0.367536	24541.7	0.497055
n_hid_91_nheads_13_lr_0.01_n_batch_50_res_0.4	0.4	0.642074	56586.9	0.894648	0.707355	0.372169	54111.1	1.93687	0.571133	0.524839	53163.3	0.802869	0.556985		40	0.542558	42562.9	0.76041	0.596892	0.463129	58509.9	0.452538	0.756027	0.5081	35054.9	0.556765	0.742868		15	fast	0.449292	23565.9	0.618897	0.799894	0.4487	36073.6	0.477638	0.773517	0.354406	13028.2	0.42475	2.12445		10	3	2	0.425868	23696.1	0.708594
n_hid_91_nheads_13_lr_0.01_n_batch_50_res_0.8	0.8	0.593302	54427.2	0.960527	0.750445	0.391016	46505.8	1.86143	0.545595	0.46083	52289.9	0.971411	0.549823		40	0.567107	43723.5	0.734992	0.70671	0.481361	71288.8	0.332172	0.73301	0.515564	38543.3	0.51478	0.752434		15	fast	0.382786	22291.5	0.556468	0.901502	0.409692	40245.8	0.25913	0.919505	0.367942	16033.5	0.397652	1.16389		10	3	2	0.414798	26512	0.680758
n_hid_91_nheads_13_lr_0.01_n_batch_50_res_1.2	1.2	0.537842	55982.3	0.946408	0.730979	0.398699	43811.9	1.80232	0.543231	0.451618	53918.6	1.00831	0.524499		40	0.499588	41521.8	0.68805	0.902316	0.4844	71300.2	0.336948	0.789066	0.513422	35840.8	0.514891	0.708895		15	fast	0.338364	21812.7	0.489412	1.16978	0.377118	42590.6	0.221418	0.977127	0.370929	16690.4	0.376634	1.50653		10	3	2	0.418411	26364.3	0.586683
n_hid_91_nheads_13_lr_0.01_n_batch_50_res_1.6	1.6	0.535512	53316.6	0.984294	0.728869	0.381743	50230.7	1.57267	0.394894	0.43523	50035.9	1.16088	0.497736		40	0.477142	41685.4	0.648481	0.899407	0.454262	64975.5	0.310965	1.07502	0.520101	38263.3	0.500499	0.741602		15	fast	0.29239	19353.4	0.416372	1.14191	0.358337	41897.1	0.183399	1.06612	0.358693	16275.9	0.334932	1.42749		10	3	2	0.380059	26079.4	0.541134
n_hid_91_nheads_13_lr_0.01_n_batch_75_res_0.4	0.4	0.63249	67275.7	0.684747	0.705309	0.388074	59656.7	1.14212	0.567934	0.512602	46628.6	0.900421	0.556851																15	medium	0.492106	26449.8	0.519233	0.619065	0.44018	34775.2	0.487146	0.813032	0.359612	14525.1	0.410443	1.13093		20	2	1	0.503173	26612.9	0.622625
n_hid_91_nheads_13_lr_0.01_n_batch_75_res_0.8	0.8	0.58175	65978.8	0.746954	0.747699	0.388772	50449.5	1.3189	0.555598	0.473252	45660	1.01359	0.550554																15	medium	0.371852	21822.6	0.44953	2.45694	0.390355	39722.7	0.294869	1.01799	0.355046	14973.9	0.371306	1.07655		20	2	1	0.450002	24463.7	0.643388
n_hid_91_nheads_13_lr_0.01_n_batch_75_res_1.2	1.2	0.528685	42273.2	0.996506	0.727199	0.396148	47885.4	1.29948	0.466997	0.431155	40040.5	1.19879	0.498506																15	medium	0.3304	20529.6	0.421014	2.9962	0.364286	41240	0.225824	1.03156	0.338604	16885.7	0.359753	1.20909		20	2	1	0.407927	24705.8	0.547341
n_hid_91_nheads_13_lr_0.01_n_batch_75_res_1.6	1.6	0.525622	40604.8	0.992345	0.727927	0.384638	52424.7	1.28578	0.439605	0.428329	38583.7	1.16826	0.488653																15	medium	0.274236	17179	0.362737	1.63172	0.368182	45564.9	0.195201	1.11394	0.319924	14227.2	0.371859	1.69307		20	2	1	0.398249	28854.7	0.501535
n_hid_91_nheads_13_lr_0.01_n_batch_100_res_0.4	0.4	0.622018	48901.9	1.25431	0.707774	0.379807	55634.1	1.25727	0.562813	0.462044	49125.6	0.879281	0.562302																15	slow	0.499198	30230.2	0.507602	0.68969	0.41957	24443.8	0.473653	1.67599	0.352999	15599.8	0.412441	0.980804		20	2	2	0.444344	23551.4	0.564206
n_hid_91_nheads_13_lr_0.01_n_batch_100_res_0.8	0.8	0.56446	44597.1	1.20034	0.763256	0.374615	47807.9	1.36849	0.55633	0.4675	53383.9	1.05479	0.518629																15	slow	0.378972	24735.6	0.445254	1.34112	0.369378	21912.9	0.311415	1.83212	0.323631	16138.4	0.361314	1.05508		20	2	2	0.388443	30966.4	0.515548
n_hid_91_nheads_13_lr_0.01_n_batch_100_res_1.2	1.2	0.542331	73392.7	0.877687	0.730074	0.388939	45167.1	1.47598	0.557111	0.465485	50240	1.02902	0.498789																15	slow	0.327895	22603.4	0.423924	1.49348	0.375738	25085	0.224684	1.63037	0.351422	18269.4	0.379196	1.07895		20	2	2	0.42626	35066	0.522474
n_hid_91_nheads_13_lr_0.01_n_batch_100_res_1.6	1.6	0.533695	69779.7	1.10299	0.728358	0.379445	48404.1	1.50529	0.383331	0.455518	48470	1.05818	0.493531																15	slow	0.296441	22421.6	0.369107	1.13504	0.3596	24396.2	0.189156	1.65978	0.309255	17360.2	0.326687	1.20027		20	2	2	0.412391	34351.3	0.50548
n_hid_91_nheads_13_lr_0.001_n_batch_50_res_0.4	0.4	0.619911	68655	0.718452	0.720119	0.401848	61721.2	1.15914	0.559352	0.515352	54195.4	0.728342	0.565398																20	fast	0.487387	20289.2	0.697079	1.72019	0.423883	34424.9	0.44334	0.817071	0.384834	16657.4	0.40023	0.938889		20	3	1	0.470258	22103.7	0.61189
n_hid_91_nheads_13_lr_0.001_n_batch_50_res_0.8	0.8	0.57925	67720.5	0.776551	0.746472	0.375707	57134.3	1.25099	0.548841	0.473678	54049.4	0.922224	0.550845																20	fast	0.453327	18940.2	0.691491	1.58517	0.414974	42861.1	0.261962	0.945291	0.428418	20060.6	0.419886	1.00111		20	3	1	0.481652	20640.5	0.626054
n_hid_91_nheads_13_lr_0.001_n_batch_50_res_1.2	1.2	0.578819	69927.8	0.721131	0.747	0.377444	54119.9	1.26734	0.542496	0.467153	55602.7	0.9338	0.517123																20	fast	0.431853	18254.5	0.589386	1.64791	0.390179	38264.5	0.193785	2.50699	0.420159	18485.1	0.423924	1.02777		20	3	1	0.475216	25254.9	0.539541
n_hid_91_nheads_13_lr_0.001_n_batch_50_res_1.6	1.6	0.488037	70981.6	0.826074	0.710346	0.390876	59789.6	1.36199	0.362186	0.442625	49138.5	1.10702	0.503716																20	fast	0.388465	21937.8	0.542149	1.20143	0.403396	39089.4	0.202654	2.38683	0.394914	20220.5	0.400326	1.12579		20	3	1	0.455006	25954.8	0.513938
n_hid_91_nheads_13_lr_0.001_n_batch_75_res_0.4	0.4	0.61911	68303	0.764612	0.718171	0.405287	62449.2	1.19597	0.531146	0.515369	57176.3	0.727273	0.566281																20	medium	0.548762	31172.2	0.640496	0.578776	0.422135	35231.7	0.441835	1.00179	0.394417	15805.3	0.40141	0.927403		20	3	2	0.509669	32810.8	0.6437
n_hid_91_nheads_13_lr_0.001_n_batch_75_res_0.8	0.8	0.576946	67954.5	0.8242	0.744601	0.3909	49559.4	1.26872	0.557124	0.46504	58224.9	0.880235	0.558009																20	medium	0.471215	29606.1	0.62283	0.681875	0.414879	42301	0.252599	1.03065	0.402715	17481	0.410481	1.06034		20	3	2	0.423288	29832.6	0.65117
n_hid_91_nheads_13_lr_0.001_n_batch_75_res_1.2	1.2	0.578496	65910.4	1.00265	0.744564	0.389533	54521.7	1.32927	0.552288	0.457682	56590.6	0.99026	0.516426																20	medium	0.357199	27505	0.560819	1.02727	0.412148	43926.5	0.213993	1.18814	0.416884	20375.1	0.409223	0.983277		20	3	2	0.410992	32924.8	0.521473
n_hid_91_nheads_13_lr_0.001_n_batch_75_res_1.6	1.6	0.520084	65558.4	1.06802	0.715514	0.379124	54455.2	1.54346	0.433405	0.444409	33196.1	1.30059	0.504622																20	medium	0.357942	28298.2	0.513556	1.02203	0.39095	45011.1	0.222727	1.00552	0.406937	18624.6	0.376708	1.02796		20	3	2	0.403557	32709.1	0.512538
n_hid_91_nheads_13_lr_0.001_n_batch_100_res_0.4	0.4	0.621184	66728.9	1.77117	0.720058	0.406188	61165.2	1.2215	0.531462	0.516538	41939.3	0.854163	0.592925																20	slow	0.525319	28763.8	0.548386	0.594386	0.458654	40023.3	0.43073	0.780659	0.457356	17104.1	0.448858	0.865582		30	2	1	0.452451	22416.4	0.59159
n_hid_91_nheads_13_lr_0.001_n_batch_100_res_0.8	0.8	0.57344	65547.6	1.72431	0.745981	0.384599	54926.2	1.31323	0.555014	0.472669	39299.2	1.06923	0.547841																20	slow	0.509364	33375	0.511877	0.656223	0.44391	42990.7	0.31796	0.878211	0.400256	16215	0.414228	0.985581		30	2	1	0.449554	21613.5	0.578245
n_hid_91_nheads_13_lr_0.001_n_batch_100_res_1.2	1.2	0.575675	63139.5	1.74043	0.748121	0.391801	54137.9	1.29139	0.544518	0.469537	47319.3	1.23028	0.518259																20	slow	0.363713	30464.1	0.458612	1.07542	0.444183	43284.8	0.230929	0.927854	0.383762	15044.9	0.414846	1.36695		30	2	1	0.410485	19885.2	0.560597
n_hid_91_nheads_13_lr_0.001_n_batch_100_res_1.6	1.6	0.511489	63158.7	1.7097	0.714134	0.379982	56589.5	1.32389	0.43903	0.440873	35094	1.30119	0.516655																20	slow	0.330024	29334	0.417906	1.11136	0.406935	43310.7	0.21794	0.981167	0.380458	15182.9	0.380085	2.25156		30	2	1	0.396637	28998.9	0.493991
n_hid_104_nheads_13_lr_0.01_n_batch_50_res_0.4	0.4	0.590877	52459.4	0.823843	0.758031	0.350293	46199.7	1.30868	0.628664	0.492886	51208.5	0.672928	0.527826																															30	2	2	0.488512	30216.1	0.603081
n_hid_104_nheads_13_lr_0.01_n_batch_50_res_0.8	0.8	0.580867	71260.2	0.712008	0.737168	0.403878	56788.3	1.4929	0.526915	0.455945	53888.7	0.833659	0.54791																															30	2	2	0.443084	30965.8	0.520489
n_hid_104_nheads_13_lr_0.01_n_batch_50_res_1.2	1.2	0.564229	69013	0.774754	0.742395	0.397198	47503.7	1.4334	0.463562	0.437349	50507.1	1.06895	0.521586																															30	2	2	0.428665	33066	0.520947
n_hid_104_nheads_13_lr_0.01_n_batch_50_res_1.6	1.6	0.480847	46224.9	0.936757	0.736707	0.401712	56552.6	1.45136	0.354151	0.442959	51415.6	1.0958	0.484796																															30	2	2	0.434044	34653.4	0.506802
n_hid_104_nheads_13_lr_0.01_n_batch_75_res_0.4	0.4	0.580346	52281.5	0.818231	0.758024	0.378122	46626	1.22053	0.629415	0.502779	55261.9	0.760871	0.529751																															30	3	1	0.499511	24133.1	0.620707
n_hid_104_nheads_13_lr_0.01_n_batch_75_res_0.8	0.8	0.582717	65606.6	0.830649	0.738506	0.407728	53499.7	1.19732	0.525379	0.4603	53370.9	0.970043	0.545771																															30	3	1	0.491551	25202.5	0.573144
n_hid_104_nheads_13_lr_0.01_n_batch_75_res_1.2	1.2	0.573109	57566.9	0.991435	0.744474	0.398666	47960.8	1.26179	0.464475	0.448751	50561.3	0.994491	0.52591																															30	3	1	0.450629	25028.2	0.521842
n_hid_104_nheads_13_lr_0.01_n_batch_75_res_1.6	1.6	0.495787	54999.7	1.06009	0.724754	0.402658	54897	1.30861	0.344935	0.444074	50379.5	1.00658	0.496288																															30	3	1	0.430048	28894.9	0.473213
n_hid_104_nheads_13_lr_0.01_n_batch_100_res_0.4	0.4	0.570637	45811	0.994454	0.762005	0.372243	55604.7	1.19381	0.626279	0.535796	56715	0.683662	0.567991																															30	3	2	0.406288	16422.9	0.599516
n_hid_104_nheads_13_lr_0.01_n_batch_100_res_0.8	0.8	0.563605	49027.5	1.08713	0.739525	0.419805	63733.9	1.23764	0.528953	0.457126	49829.2	0.974057	0.556923																															30	3	2	0.427548	23033.3	0.525692
n_hid_104_nheads_13_lr_0.01_n_batch_100_res_1.2	1.2	0.559346	45550	1.08932	0.745125	0.409062	56705.7	1.31143	0.508747	0.448649	50146	1.09681	0.530639																															30	3	2	0.422875	26985.5	0.491826
n_hid_104_nheads_13_lr_0.01_n_batch_100_res_1.6	1.6	0.474096	43317.7	1.06748	0.723541	0.405365	63838.3	1.33138	0.350522	0.44929	49743.4	1.10155	0.515868																															30	3	2	0.451935	30262.5	0.490038
n_hid_104_nheads_13_lr_0.001_n_batch_50_res_0.4	0.4	0.603871	66038.4	0.772789	0.756048	0.428569	57996.1	1.11826	0.62302	0.523311	53533.4	0.852892	0.591985
n_hid_104_nheads_13_lr_0.001_n_batch_50_res_0.8	0.8	0.594603	60093.1	0.856927	0.759475	0.413778	60451.1	1.32947	0.534924	0.466793	49207.2	1.05425	0.546161
n_hid_104_nheads_13_lr_0.001_n_batch_50_res_1.2	1.2	0.57937	61419.8	0.874229	0.736015	0.41522	57379.5	1.46352	0.523158	0.434462	47666	1.05035	0.52474
n_hid_104_nheads_13_lr_0.001_n_batch_50_res_1.6	1.6	0.567204	55733.8	1.05318	0.741396	0.415411	61528.2	1.47826	0.354187	0.424447	47822.6	1.13368	0.488244
n_hid_104_nheads_13_lr_0.001_n_batch_75_res_0.4	0.4	0.582056	33180.2	1.25247	0.757258	0.419585	53240.4	1.24581	0.623302	0.528718	55473.3	0.703512	0.590496
n_hid_104_nheads_13_lr_0.001_n_batch_75_res_0.8	0.8	0.581944	37211.1	1.26654	0.750561	0.421986	54833.8	1.26792	0.528	0.474791	49732.4	0.98117	0.546323
n_hid_104_nheads_13_lr_0.001_n_batch_75_res_1.2	1.2	0.561276	35808.2	1.30613	0.737283	0.420079	53053.4	1.31996	0.532692	0.414776	45858.6	1.07585	0.525421
n_hid_104_nheads_13_lr_0.001_n_batch_75_res_1.6	1.6	0.493199	51006.2	1.08948	0.74032	0.407786	55454.5	1.45686	0.350713	0.42517	52659.5	1.19648	0.499941
n_hid_104_nheads_13_lr_0.001_n_batch_100_res_0.4	0.4	0.60713	60900.9	0.786189	0.75838	0.374759	54041.7	1.96139	0.625137	0.520846	53542.4	0.714239	0.591481
n_hid_104_nheads_13_lr_0.001_n_batch_100_res_0.8	0.8	0.595965	53493.7	0.996343	0.762136	0.420525	58603.8	1.13239	0.538055	0.458526	48942.4	0.953301	0.54647
n_hid_104_nheads_13_lr_0.001_n_batch_100_res_1.2	1.2	0.579045	53932.1	1.02366	0.738624	0.416797	56562.5	1.31145	0.517592	0.433637	46632.4	0.981264	0.516329
n_hid_104_nheads_13_lr_0.001_n_batch_100_res_1.6	1.6	0.50355	49719.3	1.18039	0.735889	0.4146	61881.2	1.35201	0.34557	0.42818	47807	1.04008	0.48992
n_hid_112_nheads_16_lr_0.01_n_batch_50_res_0.4	0.4	0.608683	69541.8	0.666463	0.737624	0.411841	43282.9	1.28442	0.560426	0.470247	35839.3	0.736661	0.545177
n_hid_112_nheads_16_lr_0.01_n_batch_50_res_0.8	0.8	0.569781	72976.4	0.717332	0.740491	0.415715	61365.5	1.09404	0.542962	0.451974	37530.2	1.05316	0.516432
n_hid_112_nheads_16_lr_0.01_n_batch_50_res_1.2	1.2	0.569586	69986.2	0.769728	0.73921	0.420864	61974.1	1.08403	0.501958	0.451436	35562.1	1.04878	0.484617
n_hid_112_nheads_16_lr_0.01_n_batch_50_res_1.6	1.6	0.507446	62933.2	0.879269	0.717156	0.415223	63701	1.09216	0.378041	0.463281	37077.8	1.17896	0.494607
n_hid_112_nheads_16_lr_0.01_n_batch_75_res_0.4	0.4	0.596438	68902.2	0.800927	0.756761	0.410419	38771.7	1.40498	0.520846	0.500333	42639.7	0.800395	0.555214
n_hid_112_nheads_16_lr_0.01_n_batch_75_res_0.8	0.8	0.521366	60964.9	1.0159	0.756181	0.414685	53695.4	1.26261	0.546469	0.45603	46111.6	1.02694	0.517879
n_hid_112_nheads_16_lr_0.01_n_batch_75_res_1.2	1.2	0.58143	66116.4	1.0228	0.741402	0.428912	53116.3	1.24348	0.501345	0.465082	47416	1.0391	0.497479
n_hid_112_nheads_16_lr_0.01_n_batch_75_res_1.6	1.6	0.503318	58366.9	1.21528	0.716637	0.415756	55352.4	1.27403	0.385908	0.439095	39129.7	1.26059	0.497028
n_hid_112_nheads_16_lr_0.01_n_batch_100_res_0.4	0.4	0.588189	70769	0.619357	0.753567	0.404276	43180.9	1.61369	0.580404	0.509418	41898	0.805041	0.563185
n_hid_112_nheads_16_lr_0.01_n_batch_100_res_0.8	0.8	0.564938	74262.3	0.711004	0.73708	0.415981	58478.2	1.13146	0.53545	0.454161	42542.4	1.06094	0.515545
n_hid_112_nheads_16_lr_0.01_n_batch_100_res_1.2	1.2	0.533715	68007.1	0.883853	0.734563	0.420015	56496.6	1.18366	0.519926	0.466353	39161.6	1.03841	0.493085
n_hid_112_nheads_16_lr_0.01_n_batch_100_res_1.6	1.6	0.468829	63899.3	0.963713	0.709515	0.420924	61604.4	1.19385	0.385533	0.449604	42134.2	1.02331	0.496201
n_hid_112_nheads_16_lr_0.001_n_batch_50_res_0.4	0.4	0.604032	71101.1	0.832175	0.723971	0.395099	54949.3	1.11194	0.566756	0.446179	38887.6	0.968508	0.537342
n_hid_112_nheads_16_lr_0.001_n_batch_50_res_0.8	0.8	0.568699	65184.1	0.836662	0.746872	0.422542	58616.3	1.13254	0.517632	0.449179	38814	1.23008	0.542712
n_hid_112_nheads_16_lr_0.001_n_batch_50_res_1.2	1.2	0.549843	68436	0.889721	0.740912	0.411277	57305.9	1.24729	0.486905	0.461949	42506	1.20923	0.486121
n_hid_112_nheads_16_lr_0.001_n_batch_50_res_1.6	1.6	0.455393	61427.5	1.09453	0.71288	0.406409	62214.6	1.26148	0.323891	0.443605	40202.6	1.26826	0.475829
n_hid_112_nheads_16_lr_0.001_n_batch_75_res_0.4	0.4	0.610347	62213.5	0.759312	0.723659	0.401915	54878	1.18536	0.548533	0.439481	38567.2	0.90021	0.556102
n_hid_112_nheads_16_lr_0.001_n_batch_75_res_0.8	0.8	0.577908	57106.4	0.823272	0.747717	0.425319	54804.5	1.16747	0.578172	0.448213	38312.4	1.0614	0.503063
n_hid_112_nheads_16_lr_0.001_n_batch_75_res_1.2	1.2	0.555316	58944.8	0.878336	0.739718	0.418245	52612.6	1.2904	0.502253	0.459043	42462.7	1.05576	0.484427
n_hid_112_nheads_16_lr_0.001_n_batch_75_res_1.6	1.6	0.456172	52008	1.0543	0.711633	0.399624	59499.8	1.30804	0.332115	0.45181	37092.8	1.08879	0.482789
n_hid_112_nheads_16_lr_0.001_n_batch_100_res_0.4	0.4	0.596157	72325.4	0.761208	0.739421	0.394787	39115.3	1.40029	0.549642	0.46024	38066.4	0.926329	0.542843
n_hid_112_nheads_16_lr_0.001_n_batch_100_res_0.8	0.8	0.580351	59861.5	0.842556	0.745516	0.421008	53837.7	1.11738	0.547006	0.456205	40522.2	1.14027	0.506371
n_hid_112_nheads_16_lr_0.001_n_batch_100_res_1.2	1.2	0.561823	62123.3	0.902673	0.739625	0.415271	54549.8	1.22895	0.490504	0.455295	40900.1	1.13983	0.488451
n_hid_112_nheads_16_lr_0.001_n_batch_100_res_1.6	1.6	0.501981	55636.6	1.0826	0.716462	0.407207	59094.9	1.2496	0.33712	0.458757	37804.2	1.19283	0.488535
n_hid_128_nheads_16_lr_0.01_n_batch_50_res_0.4	0.4	0.583584	74028.1	0.682684	0.757994	0.341565	40654.2	0.996973	0.635195	0.517081	48772.7	0.921424	0.568926
n_hid_128_nheads_16_lr_0.01_n_batch_50_res_0.8	0.8	0.577688	77786.3	0.775633	0.739296	0.423793	60134.3	1.08153	0.526671	0.494126	53736.6	0.990481	0.476891
n_hid_128_nheads_16_lr_0.01_n_batch_50_res_1.2	1.2	0.530019	59300.4	1.25537	0.74712	0.430462	59573.6	1.11644	0.483162	0.473589	50061.8	1.09877	0.486402
n_hid_128_nheads_16_lr_0.01_n_batch_50_res_1.6	1.6	0.511046	58689.8	1.18374	0.712357	0.417826	61855.9	1.10294	0.385504	0.47161	53489.3	1.20862	0.480746
n_hid_128_nheads_16_lr_0.01_n_batch_75_res_0.4	0.4	0.590197	68887.3	0.616477	0.757391	0.350101	41782.1	1.10553	0.636986	0.494466	50574.5	0.779286	0.554369
n_hid_128_nheads_16_lr_0.01_n_batch_75_res_0.8	0.8	0.56755	45653.5	1.07101	0.738485	0.442104	55763.9	1.45725	0.514354	0.505244	51821.2	0.954136	0.498928
n_hid_128_nheads_16_lr_0.01_n_batch_75_res_1.2	1.2	0.543301	65157.7	0.90292	0.748355	0.427173	54977.9	1.42872	0.462067	0.497223	50414.7	0.938156	0.494681
n_hid_128_nheads_16_lr_0.01_n_batch_75_res_1.6	1.6	0.499757	40324.2	2.34158	0.714503	0.405378	56335.5	1.61158	0.384871	0.469089	48515.4	1.12733	0.469252
n_hid_128_nheads_16_lr_0.01_n_batch_100_res_0.4	0.4	0.588629	65959.6	0.661851	0.757018	0.399484	47080.4	1.12125	0.606278	0.457463	47761.5	0.734755	0.550094
n_hid_128_nheads_16_lr_0.01_n_batch_100_res_0.8	0.8	0.586967	70820.3	0.704764	0.737123	0.421575	56152.8	1.24928	0.509878	0.488551	53943	0.863402	0.476582
n_hid_128_nheads_16_lr_0.01_n_batch_100_res_1.2	1.2	0.529334	49348.5	1.4495	0.746594	0.427161	53691.7	1.32388	0.506102	0.488109	55787	0.930067	0.488675
n_hid_128_nheads_16_lr_0.01_n_batch_100_res_1.6	1.6	0.507369	47068.2	1.66487	0.713911	0.420691	59637.8	1.27742	0.387977	0.469106	52734.6	1.17347	0.464486
n_hid_128_nheads_16_lr_0.001_n_batch_50_res_0.4	0.4	0.5707	66129.6	0.708883	0.74264	0.365732	37247.6	1.16554	0.629997	0.508805	54687	0.739434	0.578032
n_hid_128_nheads_16_lr_0.001_n_batch_50_res_0.8	0.8	0.573773	76687.7	0.74047	0.735536	0.427144	59773.4	1.01411	0.537853	0.48334	56201.2	0.946594	0.520764
n_hid_128_nheads_16_lr_0.001_n_batch_50_res_1.2	1.2	0.531741	66462.6	0.808266	0.74551	0.434642	60980.5	1.0768	0.475476	0.497231	57960	0.98504	0.493388
n_hid_128_nheads_16_lr_0.001_n_batch_50_res_1.6	1.6	0.50873	62945.3	0.888008	0.73688	0.4193	62986.1	1.12955	0.39394	0.464272	56267.1	1.20748	0.462226
n_hid_128_nheads_16_lr_0.001_n_batch_75_res_0.4	0.4	0.584274	64779.1	0.754162	0.742863	0.370566	40092.3	1.38147	0.643001	0.509659	53795.6	1.34136	0.585004
n_hid_128_nheads_16_lr_0.001_n_batch_75_res_0.8	0.8	0.569766	67850.6	0.826906	0.737386	0.432525	64274.6	1.09849	0.53642	0.495078	55308.2	0.979183	0.485863
n_hid_128_nheads_16_lr_0.001_n_batch_75_res_1.2	1.2	0.538467	60744.8	1.00718	0.741515	0.44082	64959.3	1.12062	0.487997	0.488442	59900.4	1.02439	0.50104
n_hid_128_nheads_16_lr_0.001_n_batch_75_res_1.6	1.6	0.489212	56939.4	1.08617	0.708105	0.422428	69089.7	1.20174	0.389945	0.478067	57255.3	1.03169	0.47682
n_hid_128_nheads_16_lr_0.001_n_batch_100_res_0.4	0.4	0.561547	56516.9	0.93448	0.742035	0.371282	40549.5	1.01769	0.635199	0.486925	46358.3	0.915477	0.577343
n_hid_128_nheads_16_lr_0.001_n_batch_100_res_0.8	0.8	0.558246	69707.9	0.808056	0.736152	0.424844	62132.6	1.03955	0.536739	0.458456	44622.2	1.10894	0.513246
n_hid_128_nheads_16_lr_0.001_n_batch_100_res_1.2	1.2	0.539357	66942.9	0.910808	0.741228	0.427145	62026.9	1.07973	0.474433	0.466078	25636.5	1.35703	0.493246
n_hid_128_nheads_16_lr_0.001_n_batch_100_res_1.6	1.6	0.49117	55658.4	1.00606	0.707824	0.423883	62716.3	1.10679	0.443551	0.439212	23740.4	1.431	0.473814
[truncated: 9 more columns]

## Sheet: Data 3 (Fig. 2a, Supp Figs.1-3)
Data 3. Grid-search test on scRNA-ATAC-seq benchmark datasets
DeepMAPS		A-bench-1			A-bench-2			A-bench-3			A-bench-4				MOFA+			A-bench-1			A-bench-2			A-bench-3			A-bench-4				Seurat v4			A-bench-1			A-bench-2			A-bench-3			A-bench-4				GLUE
parameter	Resolusion	ASW	CH	DBI	ASW	CH	DBI	ASW	CH	DBI	ASW	CH	DBI		reso	Number of factors	Convergence mode	DBI	ASW	CH	DBI	ASW	CH	DBI	ASW	CH	DBI	ASW	CH		reso	npca	nlsi	DBI	ASW	CH	DBI	ASW	CH	DBI	ASW	CH	DBI	ASW	CH		latent_dim	lr	data_batch_size
test_epoch_100_n_hid_104_nheads_13_lr_0.001n_batch100	0.4	0.668279	66691.7	0.475479	0.745764	116211	0.297142	0.622537	13622.9	0.482811	0.843947	162895	0.201054		0.4	10	fast	1.87318	0.282261	481.437	1.22688	0.24182	2850.33	3.34734	0.139072	489.622	1.3126	0.2628	1526.48		0.4	30	30	0.54274	0.551497	22886.7	1.00427	0.388559	15675	0.4925	0.554346	11747	1.14101	0.416241	21164.2		100	0.002	128
test_epoch_100_n_hid_104_nheads_13_lr_0.001n_batch100	0.8	0.617568	74627.1	0.602147	0.745763	116214	0.297151	0.570085	18773.1	0.49368	0.781913	163846	0.281864		0.8	10	fast	1.82749	0.298133	509.269	1.25461	0.207093	2445.6	3.56134	0.0645592	386.105	1.18193	0.230316	1975.06		0.8	30	30	0.667687	0.51317	26037.7	1.23368	0.389753	15696.1	0.555778	0.543692	13492.4	1.56322	0.403135	23653.2		100	0.002	128
test_epoch_100_n_hid_104_nheads_13_lr_0.001n_batch100	1.2	0.602948	72365.2	0.639397	0.71286	116098	0.372059	0.598614	21756.3	0.504729	0.763835	160685	0.3361		1.2	10	fast	1.7505	0.256647	413.533	1.28056	0.210671	2244.3	2.93324	0.0958412	278.26	1.53188	0.234699	1794.47		1.2	30	30	0.643914	0.54818	32754.6	1.84191	0.385686	16799.2	0.587269	0.510017	13272.2	1.58936	0.387122	24400.2		100	0.002	128
test_epoch_100_n_hid_104_nheads_13_lr_0.001n_batch100	1.6	0.475306	77087.2	0.788465	0.576379	126000	0.640177	0.550872	27220.3	0.539863	0.633882	183382	0.520628		1.6	10	fast	1.79624	0.203022	379.755	1.33878	0.182252	1966.1	2.80237	0.103402	300.96	1.55507	0.198026	1567.53		1.6	30	30	0.638783	0.550295	33011.4	1.80977	0.374189	16203.1	0.66787	0.494128	13757.7	1.9004	0.334786	24131		100	0.002	128
test_epoch_100_n_hid_104_nheads_13_lr_0.001n_batch50	0.4	0.679462	40104	0.450054	0.771779	149599	0.273161	0.63793	13831.6	0.490454	0.831868	145238	0.222302		0.4	10	medium	1.78295	0.282889	475.64	1.31314	0.230913	1841.14	3.26403	0.134312	465.776	1.07055	0.267658	2158.93		0.4	30	40	0.530998	0.557486	21881	0.857348	0.418467	22943.2	0.519398	0.561189	13315.8	0.808696	0.457515	25022.8		100	0.002	256
test_epoch_100_n_hid_104_nheads_13_lr_0.001n_batch50	0.8	0.602726	39649.5	0.631836	0.77231	149971	0.273104	0.580306	20017.6	0.498315	0.783575	145991	0.300418		0.8	10	medium	1.76424	0.262798	471.081	1.26726	0.197212	1992.58	3.56707	0.069558	357.289	1.11502	0.239706	2462.71		0.8	30	40	0.726519	0.527844	25470.4	1.18343	0.399975	24267.6	0.571021	0.552013	15593	1.43228	0.441906	23861.4		100	0.002	256
test_epoch_100_n_hid_104_nheads_13_lr_0.001n_batch50	1.2	0.617142	43206.5	0.589455	0.740872	150629	0.338401	0.60077	22410.8	0.507859	0.765603	143340	0.336788		1.2	10	medium	1.60637	0.252712	414.95	1.21294	0.215105	1979.48	3.49213	0.0417844	290.661	1.18139	0.228048	2215.56		1.2	30	40	0.723702	0.559855	31496.3	1.38045	0.404079	22344.9	0.597132	0.536944	16503.3	1.62626	0.384528	23639.8		100	0.002	256
test_epoch_100_n_hid_104_nheads_13_lr_0.001n_batch50	1.6	0.51994	42645.5	0.671498	0.686892	151513	0.454384	0.543703	26730.2	0.553863	0.538819	176351	0.635198		1.6	10	medium	3.34348	0.203848	357.694	1.32945	0.201172	1691.74	3.7051	0.0498562	251.715	1.63754	0.204899	1381.71		1.6	30	40	0.717276	0.558993	31493.7	1.42644	0.415669	22639.4	0.733325	0.494992	14813.1	1.64135	0.371049	22836.4		100	0.002	256
test_epoch_100_n_hid_104_nheads_13_lr_0.001n_batch75	0.4	0.712521	45210.8	0.401801	0.844279	98243.9	0.193805	0.637339	13940.8	0.481213	0.875351	186953	0.166188		0.4	10	slow	1.80571	0.321594	540.657	1.22056	0.229729	2291.81	3.33981	0.0988083	432.694	1.07569	0.265839	2090.51		0.4	30	50	0.494416	0.564754	23198.8	0.869212	0.442319	22377.2	0.526711	0.560467	12542.5	0.755038	0.4427	21456.2		100	0.002	64
test_epoch_100_n_hid_104_nheads_13_lr_0.001n_batch75	0.8	0.583631	58681.7	0.620577	0.761886	147303	0.280393	0.576735	19181.8	0.505904	0.820293	187432	0.24785		0.8	10	slow	1.60024	0.277817	465.94	1.23894	0.22552	1933.12	3.70654	0.0635861	330.955	1.1768	0.232176	1927.46		0.8	30	50	0.59049	0.524798	27382.4	0.996336	0.408429	26562.4	0.585688	0.542963	14683.4	1.18467	0.440626	25519.6		100	0.002	64
test_epoch_100_n_hid_104_nheads_13_lr_0.001n_batch75	1.2	0.582356	54693.3	0.656165	0.725001	149195	0.335942	0.586812	22063.7	0.515353	0.820239	187616	0.249295		1.2	10	slow	1.96677	0.215903	389.306	1.2887	0.204666	1823.46	3.23108	0.073148	252.575	1.12685	0.236333	2086.15		1.2	30	50	0.641602	0.555862	32693.1	1.39459	0.399	19570.9	0.663181	0.495464	15438	1.23731	0.37376	24744.5		100	0.002	64
test_epoch_100_n_hid_104_nheads_13_lr_0.001n_batch75	1.6	0.520687	57573.7	0.710015	0.593866	147540	0.537103	0.550337	27907.3	0.545151	0.588655	215307	0.577208		1.6	10	slow	2.43274	0.199062	352.044	1.34193	0.19302	1721.34	3.47902	0.0741921	269.452	1.22943	0.18567	1792.83		1.6	30	50	0.640927	0.556103	32709.6	1.60822	0.401456	19889.9	0.691404	0.457067	14517.5	1.40757	0.369126	24432.4		100	0.002	64
test_epoch_100_n_hid_104_nheads_13_lr_0.01n_batch100	0.4	0.60843	2.6726e+06	0.536221	0.823847	1.41337e+06	0.199249	0.633222	13277.5	0.506885	0.869173	171190	0.169869		0.4	15	fast	2.2835	0.16742	296.646	1.82668	0.23162	1335.57	1.44938	0.26449	276.377	1.37596	0.187535	1165.89		0.4	40	30	0.484726	0.600524	22479.4	0.865183	0.385413	17375.1	0.485465	0.553522	12350.9	1.08461	0.479678	21223.9		100	0.02	128
test_epoch_100_n_hid_104_nheads_13_lr_0.01n_batch100	0.8	0.473555	2.15932e+06	0.63608	0.74912	1.49251e+06	0.311205	0.556228	17951	0.519759	0.826937	178332	0.223055		0.8	15	fast	2.20047	0.16151	279.611	2.21744	0.180802	1144.15	2.10406	0.235255	226.868	1.4209	0.180688	1094.8		0.8	40	30	0.764861	0.511107	23064.3	1.01641	0.388993	17160	0.534349	0.538293	13948.2	1.65624	0.431895	22239		100	0.02	128
test_epoch_100_n_hid_104_nheads_13_lr_0.01n_batch100	1.2	0.449197	2.783e+06	0.696044	0.583573	1.4109e+06	0.537261	0.576783	22208.7	0.545967	0.694259	210593	0.417657		1.2	15	fast	3.36859	0.136711	222.294	1.90915	0.16781	1125.64	2.05609	0.248704	211.291	1.41447	0.168243	951.589		1.2	40	30	0.754622	0.552401	29231.8	1.05598	0.375231	20814.5	0.566918	0.426848	12245.9	2.77103	0.392412	17663.2		100	0.02	128
test_epoch_100_n_hid_104_nheads_13_lr_0.01n_batch100	1.6	0.412864	3.76988e+06	0.765337	0.470881	1.55197e+06	0.685502	0.554658	23121.1	0.547148	0.570422	237517	0.577939		1.6	15	fast	3.10514	0.167304	210.959	2.37429	0.145886	940.698	2.40131	0.183499	160.723	1.48254	0.165812	1093.36		1.6	40	30	0.753135	0.552933	29345	2.27736	0.378301	17779.8	0.658402	0.477006	14048.7	2.58736	0.355763	16448.7		100	0.02	128
test_epoch_100_n_hid_104_nheads_13_lr_0.01n_batch50	0.4	0.740857	46849.7	0.367483	0.77675	151223	0.269456	0.649415	14141.3	0.468896	0.860694	153192	0.180437		0.4	15	medium	2.33342	0.161545	263.578	1.65551	0.188207	1057.57	1.46904	0.253369	252.079	1.43277	0.190709	1025.01		0.4	40	40	0.524772	0.561117	26379.6	0.716915	0.424153	26389.1	0.475007	0.566053	16191.2	1.54934	0.399913	20790.5		100	0.02	256
test_epoch_100_n_hid_104_nheads_13_lr_0.01n_batch50	0.8	0.603161	55742.7	0.585164	0.77675	151223	0.269456	0.577935	20053.1	0.492912	0.781596	152637	0.313934		0.8	15	medium	2.2447	0.174075	250.293	2.0787	0.160394	896.38	3.09161	0.18183	206.453	1.35933	0.200138	1035.2		0.8	40	40	0.646341	0.517017	30177.2	0.903021	0.410803	26076.9	0.515777	0.551182	18512.5	0.931103	0.441279	30360.8		100	0.02	256
test_epoch_100_n_hid_104_nheads_13_lr_0.01n_batch50	1.2	0.618378	58478.7	0.597116	0.776848	151280	0.269365	0.599879	22518.6	0.506794	0.640519	179617	0.505842		1.2	15	medium	3.75209	0.142662	198.665	2.34538	0.164175	803.544	2.9421	0.221635	181.467	1.41751	0.158134	872.399		1.2	40	40	0.692643	0.556886	36424	0.936269	0.411062	29044.8	0.555283	0.526288	19398.2	1.11453	0.428797	29010.5		100	0.02	256
test_epoch_100_n_hid_104_nheads_13_lr_0.01n_batch50	1.6	0.489247	62448.3	0.686605	0.596601	150894	0.552685	0.558771	24913.9	0.532363	0.555538	199508	0.601064		1.6	15	medium	3.85627	0.153453	187.939	3.17289	0.141764	746.436	2.99634	0.194362	146.937	1.46451	0.165592	935.213		1.6	40	40	0.687642	0.557957	36530.4	1.08465	0.37078	29044.4	0.630106	0.497309	18278.1	1.74761	0.377511	28824		100	0.02	256
test_epoch_100_n_hid_104_nheads_13_lr_0.01n_batch75	0.4	0.704349	42856.8	0.437547	0.755432	374077	0.30468	0.642677	12984	0.476057	0.843413	163884	0.19934		0.4	15	slow	2.42575	0.126862	209.854	2.18653	0.180748	957.343	3.08036	0.223489	230.283	1.89633	0.174949	821.037		0.4	40	50	0.528492	0.566352	19489	0.813634	0.429224	25879.3	0.507293	0.553785	16389.4	0.782207	0.455658	23642.6		100	0.02	64
test_epoch_100_n_hid_104_nheads_13_lr_0.01n_batch75	0.8	0.506704	43342.5	0.58184	0.702398	395198	0.388175	0.570902	17951.3	0.498706	0.795485	168047	0.260608		0.8	15	slow	2.28583	0.163955	208.601	2.08967	0.182675	920.919	3.0749	0.177098	184.517	1.38513	0.175588	980.902		0.8	40	50	0.622429	0.518879	23118.5	0.894057	0.399762	26778.2	0.545844	0.538777	18428	1.94755	0.459367	25999.8		100	0.02	64
test_epoch_100_n_hid_104_nheads_13_lr_0.01n_batch75	1.2	0.493305	47841.3	0.602514	0.591835	436149	0.548104	0.579119	20759.6	0.521882	0.559162	220784	0.592347		1.2	15	slow	3.7184	0.126875	170.817	2.09314	0.161678	816.762	2.92681	0.216254	162.271	1.41076	0.178135	913.237		1.2	40	50	0.631973	0.558082	28731.1	0.982063	0.378302	29750	0.566226	0.42717	17053.8	2.29678	0.356382	22605.9		100	0.02	64
test_epoch_100_n_hid_104_nheads_13_lr_0.01n_batch75	1.6	0.494622	70196	0.624716	0.519604	462532	0.674664	0.559739	23284.3	0.535963	0.559111	220902	0.592679		1.6	15	slow	3.55334	0.126312	151.312	2.52572	0.153692	700.032	2.88152	0.211951	155.008	1.4453	0.163805	898.651		1.6	40	50	0.630587	0.557977	28717.4	1.06305	0.382857	30323.2	0.682097	0.482097	17562.2	2.77795	0.334412	22559.4		100	0.02	64
test_epoch_100_n_hid_112_nheads_16_lr_0.001n_batch100	0.4	0.746523	30229.6	0.349484	0.842197	90235.4	0.196727	0.61595	12075.3	0.486292	0.875999	239093	0.16516		0.4	20	fast	2.00155	0.196811	221.122	1.97743	0.186646	980.97	1.81464	0.262696	209.08	1.66251	0.155478	750.293		0.4	50	30	0.490952	0.602059	25392.9	0.987165	0.390102	16898	0.494449	0.545429	22418.7	0.865556	0.481517	24101.1		50	0.002	128
test_epoch_100_n_hid_112_nheads_16_lr_0.001n_batch100	0.8	0.517531	35704.5	0.649658	0.75442	129563	0.291678	0.609785	14545.3	0.479379	0.828159	253655	0.230888		0.8	20	fast	2.05269	0.215458	209.441	2.02842	0.16607	847.437	2.66119	0.217893	151.936	2.18029	0.1454	642.69		0.8	50	30	0.698888	0.58286	22207.9	1.01121	0.386395	16163.4	0.494404	0.544991	22415.1	1.05068	0.403298	23962.8		50	0.002	128
test_epoch_100_n_hid_112_nheads_16_lr_0.001n_batch100	1.2	0.546599	37381.7	0.598411	0.693359	131789	0.410223	0.590628	18280.1	0.505012	0.828156	253755	0.231204		1.2	20	fast	2.0624	0.159607	179.129	2.24273	0.168862	719.892	2.62238	0.217669	140.648	1.54564	0.133027	703.146		1.2	50	30	0.7787	0.550262	31950.5	1.78283	0.378672	18953.3	0.580365	0.515586	26313.4	1.38219	0.392541	24973.7		50	0.002	128
test_epoch_100_n_hid_112_nheads_16_lr_0.001n_batch100	1.6	0.498851	41095.8	0.641638	0.552544	129751	0.57358	0.572486	19838.8	0.536974	0.71501	236068	0.482716		1.6	20	fast	2.34658	0.171967	148.91	3.22397	0.149157	649.389	3.70868	0.185497	123.012	1.57155	0.118931	652.15		1.6	50	30	0.776228	0.551441	32059.7	2.51036	0.343158	13971.2	0.646474	0.487954	25935.3	1.35884	0.355197	24122.6		50	0.002	128
test_epoch_100_n_hid_112_nheads_16_lr_0.001n_batch50	0.4	0.752332	33715.8	0.33351	0.75393	120766	0.290258	0.624937	13063.1	0.486426	0.877074	257426	0.170517		0.4	20	medium	2.13082	0.212188	202.331	2.01031	0.156029	720.563	3.80237	0.238228	184.619	1.55506	0.155312	750.733		0.4	50	40	0.548772	0.557699	17113.3	0.778991	0.422836	23052.9	0.50443	0.551568	14417.1	0.948859	0.433889	21927.9		50	0.002	256
test_epoch_100_n_hid_112_nheads_16_lr_0.001n_batch50	0.8	0.617744	40212.5	0.583444	0.75393	120766	0.290258	0.609302	15995.7	0.483433	0.819012	267291	0.246227		0.8	20	medium	2.1648	0.201912	176.517	2.05709	0.174654	715.21	2.70144	0.187929	130.135	1.63397	0.133502	604.652		0.8	50	40	0.733876	0.51142	18770.8	1.15498	0.409286	24549.1	0.514278	0.550248	16343.4	0.992528	0.416128	23775.6		50	0.002	256
test_epoch_100_n_hid_112_nheads_16_lr_0.001n_batch50	1.2	0.500038	43717.1	0.658298	0.687256	121963	0.418377	0.58919	20150.6	0.502513	0.819364	267671	0.246077		1.2	20	medium	3.03178	0.174789	154.743	2.46027	0.173202	662.22	3.95661	0.190629	114.777	1.63845	0.135018	561.615		1.2	50	40	0.737509	0.548641	23269.3	4.16836	0.394218	21400.7	0.544046	0.427192	15171	0.953306	0.379398	25283		50	0.002	256
test_epoch_100_n_hid_112_nheads_16_lr_0.001n_batch50	1.6	0.506853	46453.2	0.638801	0.550447	118592	0.598428	0.575231	21885.1	0.528765	0.715937	249182	0.483729		1.6	20	medium	3.15826	0.158196	140.282	2.44107	0.155173	581.36	3.16819	0.187029	102.19	1.64689	0.136163	534.708		1.6	50	40	0.736555	0.548895	23291.2	1.98934	0.348724	20366.2	0.775789	0.449431	14704.9	1.35536	0.333885	19642		50	0.002	256
test_epoch_100_n_hid_112_nheads_16_lr_0.001n_batch75	0.4	0.758869	42463.5	0.331116	0.768396	147030	0.277733	0.599561	10960.8	0.500417	0.894353	297261	0.142692		0.4	20	slow	2.32947	0.169508	183.092	2.20189	0.108052	633.998	2.04309	0.251957	164.045	2.45243	0.127111	544.291		0.4	50	50	0.563761	0.55596	16746	0.788712	0.444958	21883.2	0.554121	0.553876	13616.7	0.960159	0.4116	24007.7		50	0.002	64
test_epoch_100_n_hid_112_nheads_16_lr_0.001n_batch75	0.8	0.529813	53052.4	0.654209	0.768396	147030	0.277733	0.596687	14068.5	0.492035	0.841962	310198	0.213069		0.8	20	slow	2.23946	0.198299	174.335	2.04456	0.145246	604.528	2.73661	0.200799	118.233	2.3379	0.122395	519.054		0.8	50	50	0.676251	0.510818	19525.4	1.48586	0.406113	24337.5	0.596422	0.541968	15188.2	1.01633	0.429024	25036.8		50	0.002	64
test_epoch_100_n_hid_112_nheads_16_lr_0.001n_batch75	1.2	0.530139	53110.7	0.654343	0.696023	148795	0.410876	0.586907	18128.7	0.505287	0.842123	310474	0.21312		1.2	20	slow	2.38652	0.174381	152.834	2.9131	0.156844	563.738	2.67711	0.200041	109.426	1.75295	0.135896	535.808		1.2	50	50	0.750804	0.554652	24464.6	1.75233	0.36699	23458.8	0.5952	0.543272	15319.4	1.3091	0.410668	24683.4		50	0.002	64
test_epoch_100_n_hid_112_nheads_16_lr_0.001n_batch75	1.6	0.501402	58395.1	0.641098	0.528532	142032	0.591106	0.571196	19715.3	0.527155	0.799812	302721	0.316135		1.6	20	slow	3.16399	0.152105	138.849	2.48048	0.165496	550.63	3.91768	0.181074	98.7292	1.69024	0.144089	565.925		1.6	50	50	0.749504	0.554496	24514	2.32238	0.351032	19762.2	0.852486	0.441197	14439.8	1.41488	0.349154	25786.9		50	0.002	64
test_epoch_100_n_hid_112_nheads_16_lr_0.01n_batch100	0.4	0.668838	2.73571e+06	0.401408	0.817528	4.12725e+06	0.212576	0.591787	15067	0.485928	0.837003	173138	0.222027																																		50	0.02	128
test_epoch_100_n_hid_112_nheads_16_lr_0.01n_batch100	0.8	0.459307	3.04842e+06	0.724767	0.681771	4.42062e+06	0.409309	0.591838	15618.1	0.479774	0.837116	173742	0.224025																																		50	0.02	128
test_epoch_100_n_hid_112_nheads_16_lr_0.01n_batch100	1.2	0.472368	3.13934e+06	0.733562	0.467921	4.89061e+06	0.676293	0.58946	20854.6	0.51139	0.672892	194562	0.432804																																		50	0.02	128
test_epoch_100_n_hid_112_nheads_16_lr_0.01n_batch100	1.6	0.402223	2.87989e+06	0.810996	0.474429	5.16702e+06	0.701085	0.54453	24988	0.542037	0.609346	208453	0.551433																																		50	0.02	128
test_epoch_100_n_hid_112_nheads_16_lr_0.01n_batch50	0.4	0.749304	29786.6	0.342044	0.861282	112108	0.182329	0.618458	15784.2	0.474076	0.869232	218378	0.176369																																		50	0.02	256
test_epoch_100_n_hid_112_nheads_16_lr_0.01n_batch50	0.8	0.52131	35761.6	0.646	0.767542	161821	0.278466	0.58238	18467.1	0.492797	0.815528	230095	0.244693																																		50	0.02	256
test_epoch_100_n_hid_112_nheads_16_lr_0.01n_batch50	1.2	0.529503	35898.1	0.632911	0.698533	164597	0.40638	0.59013	24729.2	0.503983	0.815499	230168	0.245048																																		50	0.02	256
test_epoch_100_n_hid_112_nheads_16_lr_0.01n_batch50	1.6	0.483342	40064	0.654925	0.560646	162553	0.571221	0.561365	26894.6	0.524469	0.709935	214375	0.479331																																		50	0.02	256
test_epoch_100_n_hid_112_nheads_16_lr_0.01n_batch75	0.4	0.674674	99918.7	0.413866	0.86044	114572	0.169881	0.590126	13666.2	0.494026	0.850993	277456	0.186201																																		50	0.02	64
test_epoch_100_n_hid_112_nheads_16_lr_0.01n_batch75	0.8	0.541197	111330	0.619452	0.77337	165117	0.263044	0.574902	16072.3	0.497567	0.803636	291810	0.249203																																		50	0.02	64
test_epoch_100_n_hid_112_nheads_16_lr_0.01n_batch75	1.2	0.528005	128196	0.643654	0.703939	167746	0.388124	0.580102	18882	0.507709	0.80342	291990	0.250781																																		50	0.02	64
test_epoch_100_n_hid_112_nheads_16_lr_0.01n_batch75	1.6	0.529882	126855	0.631841	0.558638	165281	0.563131	0.542963	23011.7	0.540641	0.728459	276557	0.426162																																		50	0.02	64
test_epoch_100_n_hid_128_nheads_16_lr_0.001n_batch100	0.4	0.675027	27186.2	0.455301	0.777498	155474	0.261598	0.656044	13638.3	0.44881	0.877584	261308	0.166411																																		75	0.002	128
test_epoch_100_n_hid_128_nheads_16_lr_0.001n_batch100	0.8	0.550316	29606.2	0.599967	0.777498	155474	0.261598	0.596322	18896.8	0.494469	0.835657	273576	0.226354																																		75	0.002	128
test_epoch_100_n_hid_128_nheads_16_lr_0.001n_batch100	1.2	0.542654	30111.1	0.62927	0.676435	166033	0.396059	0.582709	23786.2	0.513125	0.835657	273576	0.226354																																		75	0.002	128
test_epoch_100_n_hid_128_nheads_16_lr_0.001n_batch100	1.6	0.52365	36404.1	0.648693	0.576928	184156	0.570447	0.581113	25962.4	0.53269	0.804099	264650	0.312737																																		75	0.002	128
test_epoch_100_n_hid_128_nheads_16_lr_0.001n_batch50	0.4	0.675012	34079.7	0.499284	0.73027	122511	0.255234	0.655802	16318.3	0.434817	0.882203	291237	0.166137																																		75	0.002	256
test_epoch_100_n_hid_128_nheads_16_lr_0.001n_batch50	0.8	0.546945	47560.1	0.630707	0.738547	170890	0.291729	0.605259	24276	0.495415	0.836665	302723	0.233611																																		75	0.002	256
test_epoch_100_n_hid_128_nheads_16_lr_0.001n_batch50	1.2	0.546897	47588	0.631169	0.673494	176220	0.411827	0.586414	25642.2	0.499084	0.836765	302886	0.233617																																		75	0.002	256
test_epoch_100_n_hid_128_nheads_16_lr_0.001n_batch50	1.6	0.510184	56470.3	0.654693	0.565894	191786	0.598731	0.579376	34072.2	0.538535	0.793626	292607	0.338916																																		75	0.002	256
test_epoch_100_n_hid_128_nheads_16_lr_0.001n_batch75	0.4	0.639677	23830.3	0.443237	0.769556	130179	0.279214	0.642665	11932.8	0.44758	0.875992	272510	0.164895																																		75	0.002	64
test_epoch_100_n_hid_128_nheads_16_lr_0.001n_batch75	0.8	0.55609	30290	0.603939	0.769696	130256	0.279138	0.598245	17293.8	0.49909	0.820338	283914	0.240553																																		75	0.002	64
test_epoch_100_n_hid_128_nheads_16_lr_0.001n_batch75	1.2	0.579153	31302.6	0.60963	0.664884	138927	0.41699	0.584375	21710.4	0.517784	0.820124	283920	0.24123																																		75	0.002	64
test_epoch_100_n_hid_128_nheads_16_lr_0.001n_batch75	1.6	0.511856	36013	0.660245	0.567725	153810	0.592171	0.578961	23226.8	0.54036	0.820124	283920	0.24123																																		75	0.002	64
test_epoch_100_n_hid_128_nheads_16_lr_0.01n_batch100	0.4	0.592033	4.54304e+06	0.593434	0.790731	898710	0.23504	0.65002	13424.5	0.464898	0.874461	260624	0.176833																																		75	0.02	128
test_epoch_100_n_hid_128_nheads_16_lr_0.01n_batch100	0.8	0.498832	5.29202e+06	0.721005	0.719711	933834	0.341747	0.593067	19291	0.508722	0.831155	287271	0.232389																																		75	0.02	128
test_epoch_100_n_hid_128_nheads_16_lr_0.01n_batch100	1.2	0.413685	5.11712e+06	0.926912	0.494964	1.03275e+06	0.664183	0.580864	23413.6	0.525071	0.633924	324115	0.479049																																		75	0.02	128
test_epoch_100_n_hid_128_nheads_16_lr_0.01n_batch100	1.6	0.373234	5.67499e+06	0.957607	0.449784	1.05392e+06	0.717655	0.541661	29034.5	0.573007	0.599746	332170	0.534464																																		75	0.02	128
test_epoch_100_n_hid_128_nheads_16_lr_0.01n_batch50	0.4	0.766275	32704.4	0.346641	0.745958	89203.9	0.315838	0.664006	15974.7	0.43429	0.880331	293606	0.169497																																		75	0.02	256
test_epoch_100_n_hid_128_nheads_16_lr_0.01n_batch50	0.8	0.551189	38067.2	0.611305	0.65736	97266.3	0.447976	0.598457	23021.3	0.511916	0.823798	306158	0.247166																																		75	0.02	256
test_epoch_100_n_hid_128_nheads_16_lr_0.01n_batch50	1.2	0.576705	39768.9	0.581104	0.563537	102961	0.57085	0.582875	28768	0.526238	0.823836	306238	0.247235																																		75	0.02	256
test_epoch_100_n_hid_128_nheads_16_lr_0.01n_batch50	1.6	0.515544	48456.9	0.653791	0.504041	121166	0.636378	0.58151	30898.1	0.553661	0.782818	295612	0.348101																																		75	0.02	256
test_epoch_100_n_hid_128_nheads_16_lr_0.01n_batch75	0.4	0.647247	32603	0.427068	0.76078	100763	0.297209	0.652139	16393.6	0.452754	0.824464	256147	0.240511																																		75	0.02	64
test_epoch_100_n_hid_128_nheads_16_lr_0.01n_batch75	0.8	0.555096	40244.5	0.606264	0.684036	103191	0.432598	0.580977	24747.9	0.515253	0.824651	256566	0.240935																																		75	0.02	64
test_epoch_100_n_hid_128_nheads_16_lr_0.01n_batch75	1.2	0.585256	42535	0.563057	0.518269	120507	0.586307	0.576235	27707.9	0.526537	0.686447	281538	0.394501																																		75	0.02	64
test_epoch_100_n_hid_128_nheads_16_lr_0.01n_batch75	1.6	0.496006	49929	0.664484	0.515143	141975	0.615989	0.560431	32179.8	0.560001	0.584228	285773	0.563954																																		75	0.02	64
test_epoch_100_n_hid_91_nheads_13_lr_0.001n_batch100	0.4	0.758782	37805.2	0.338643	0.820205	81067.1	0.223844	0.665615	16442.1	0.424518	0.876878	216755	0.16193
test_epoch_100_n_hid_91_nheads_13_lr_0.001n_batch100	0.8	0.541719	44455.6	0.682032	0.742422	105003	0.314796	0.607053	25162.6	0.490575	0.824396	225793	0.233324
test_epoch_100_n_hid_91_nheads_13_lr_0.001n_batch100	1.2	0.560833	48237.5	0.631346	0.556796	110595	0.563462	0.585972	28135	0.52106	0.747818	215030	0.410523
test_epoch_100_n_hid_91_nheads_13_lr_0.001n_batch100	1.6	0.48891	48974	0.655432	0.514989	121091	0.659705	0.569216	28146.9	0.515459	0.74766	214997	0.411218
test_epoch_100_n_hid_91_nheads_13_lr_0.001n_batch50	0.4	0.749568	39116.3	0.359081	0.832869	97312.5	0.21368	0.655301	16621.1	0.437186	0.882296	249421	0.160596
test_epoch_100_n_hid_91_nheads_13_lr_0.001n_batch50	0.8	0.515331	38990.6	0.644752	0.73569	126270	0.31525	0.579181	21707	0.476426	0.827692	259105	0.234554
test_epoch_100_n_hid_91_nheads_13_lr_0.001n_batch50	1.2	0.550744	46391.6	0.614395	0.635054	134555	0.484203	0.584709	28916.6	0.524145	0.827548	259077	0.235303
test_epoch_100_n_hid_91_nheads_13_lr_0.001n_batch50	1.6	0.432456	52146.7	0.737281	0.508223	143528	0.658107	0.576977	29915.3	0.531052	0.746689	246556	0.410315
test_epoch_100_n_hid_91_nheads_13_lr_0.001n_batch75	0.4	0.692107	36586.9	0.414408	0.820429	96180.4	0.215167	0.657186	15512.7	0.436372	0.87187	297355	0.17353
test_epoch_100_n_hid_91_nheads_13_lr_0.001n_batch75	0.8	0.551667	47857.7	0.647707	0.73665	124938	0.3193	0.601726	21993.7	0.494153	0.826538	309797	0.237125
test_epoch_100_n_hid_91_nheads_13_lr_0.001n_batch75	1.2	0.553831	49489	0.604625	0.553614	130472	0.569357	0.582497	25652.9	0.493201	0.826562	309952	0.23739
test_epoch_100_n_hid_91_nheads_13_lr_0.001n_batch75	1.6	0.500689	50608	0.62423	0.511111	142485	0.670187	0.570773	25789.7	0.511613	0.742804	294831	0.419886
test_epoch_100_n_hid_91_nheads_13_lr_0.01n_batch100	0.4	0.550237	3.52229e+06	0.662931	0.789965	1.04119e+06	0.189008	0.631005	17678.1	0.447531	0.899685	328301	0.138856
test_epoch_100_n_hid_91_nheads_13_lr_0.01n_batch100	0.8	0.427415	4.10108e+06	0.791165	0.6875	1.24087e+06	0.35855	0.569673	23005	0.488752	0.850761	359387	0.205124
test_epoch_100_n_hid_91_nheads_13_lr_0.01n_batch100	1.2	0.38169	3.8639e+06	0.852002	0.496814	1.2186e+06	0.5747	0.559398	29235.2	0.558181	0.688203	411950	0.433616
test_epoch_100_n_hid_91_nheads_13_lr_0.01n_batch100	1.6	0.404334	5.57884e+06	0.826901	0.502286	1.42452e+06	0.668528	0.537033	31151.1	0.592502	0.602026	417041	0.534501
test_epoch_100_n_hid_91_nheads_13_lr_0.01n_batch50	0.4	0.632556	18754.3	0.522916	0.739102	94857.6	0.323821	0.654577	18491.3	0.427617	0.864932	161366	0.180701
test_epoch_100_n_hid_91_nheads_13_lr_0.01n_batch50	0.8	0.573177	22793.4	0.586556	0.698563	101024	0.389753	0.581016	24203.8	0.479302	0.815937	167558	0.246916
test_epoch_100_n_hid_91_nheads_13_lr_0.01n_batch50	1.2	0.547606	24434.7	0.591445	0.581565	115808	0.552786	0.587062	32083.4	0.51821	0.815835	167568	0.247267
test_epoch_100_n_hid_91_nheads_13_lr_0.01n_batch50	1.6	0.520463	31933.2	0.624377	0.492575	118904	0.654875	0.575788	32770.2	0.532303	0.737163	160288	0.418968
test_epoch_100_n_hid_91_nheads_13_lr_0.01n_batch75	0.4	0.607228	130905	0.611642	0.755442	2.13331e+06	0.302183	0.62743	20509.6	0.436902	0.872853	269358	0.166891
test_epoch_100_n_hid_91_nheads_13_lr_0.01n_batch75	0.8	0.556438	145201	0.632872	0.708002	2.29314e+06	0.371541	0.569079	25446	0.492754	0.820469	279465	0.236195
test_epoch_100_n_hid_91_nheads_13_lr_0.01n_batch75	1.2	0.479977	177408	0.698351	0.571053	2.48325e+06	0.541027	0.58396	33707.5	0.526456	0.784412	275132	0.319321
test_epoch_100_n_hid_91_nheads_13_lr_0.01n_batch75	1.6	0.503431	223889	0.662359	0.524567	2.69009e+06	0.611622	0.556979	33803.3	0.55271	0.784411	275404	0.319914
[truncated: 13 more columns]

## Sheet: Supp 4 (Supp Fig. 4)
Data 4. Substitution test of DeepMAPS integration method on benchmark datasets
DeepMAPS					R-bench-1		R-bench-2		R-bench-3			DeepMAPS					C-bench-1		C-bench-2		C-bench-3			DeepMAPS					A-bench-1		A-bench-2		A-bench-3		A-bench-4
Integration method	Number of embeddings	Number of heads	Learning rate	Number of batch	#clusters	ARI	#clusters	ARI	#clusters	ARI		Integration method	Number of embeddings	Number of heads	Learning rate	Number of epoch	#clusters	ARI	#clusters	ARI	#clusters	ARI		Integration method	Number of embeddings	Number of heads	Learning rate	Number of epoch	#clusters	ASW	#clusters	ASW	#clusters	ASW	#clusters	ASW
Harmony	91	13	0.1	50	11	0.626853	9	0.609902	31	0.0388441		WNN	91	13	0.1	50	16	0.727377	19	0.461264	18	0.562799		Without velocity weight	91	13	0.001	50	6	0.597529	13	0.493345	8	0.309717	8	0.53283
	91	13	0.1	75	11	0.678443	9	0.624148	31	0.040582			91	13	0.1	75	15	0.723292	19	0.444954	18	0.562309			91	13	0.001	75	6	0.594673	12	0.487203	9	0.325065	8	0.537498
	91	13	0.1	100	11	0.679434	9	0.612831	33	0.0399363			91	13	0.1	100	15	0.722605	20	0.465767	17	0.547628			91	13	0.001	100	6	0.586739	12	0.457817	9	0.303971	8	0.541152
	91	13	0.01	50	10	0.552693	11	0.462281	34	0.0400728			91	13	0.01	50	18	0.747982	20	0.467133	18	0.566686			91	13	0.01	50	7	0.41179	14	0.500146	10	0.321156	8	0.535377
	91	13	0.01	75	11	0.496126	10	0.492191	32	0.0401867			91	13	0.01	75	16	0.726374	19	0.459854	18	0.56585			91	13	0.01	75	7	0.415998	14	0.470084	10	0.31273	8	0.538258
	91	13	0.01	100	11	0.567681	10	0.489848	33	0.039782			91	13	0.01	100	18	0.747072	20	0.463802	18	0.567155			91	13	0.01	100	7	0.41955	12	0.476352	11	0.293672	8	0.563278
	91	13	0.001	50	11	0.541792	11	0.422631	32	0.0398846			91	13	0.001	50	17	0.729357	20	0.46799	18	0.561849			91	13	0.1	50	7	0.440888	14	0.474203	10	0.306661	7	0.564844
	91	13	0.001	75	12	0.52941	11	0.423735	32	0.0391099			91	13	0.001	75	16	0.726169	19	0.471266	18	0.563658			91	13	0.1	75	7	0.431404	14	0.474897	9	0.30195	7	0.550174
	91	13	0.001	100	12	0.532259	11	0.423108	31	0.0392025			91	13	0.001	100	16	0.728462	19	0.467194	18	0.562534			91	13	0.1	100	7	0.452945	13	0.432868	10	0.281014	7	0.555726
	104	13	0.1	50	10	0.6832	9	0.612533	36	0.0392182			104	13	0.1	50	15	0.73357	20	0.473016	19	0.51608			104	13	0.001	50	8	0.448458	12	0.494781	9	0.309732	9	0.488949
	104	13	0.1	75	10	0.666946	9	0.616914	38	0.0398448			104	13	0.1	75	16	0.74917	20	0.470179	20	0.512972			104	13	0.001	75	8	0.446665	13	0.497483	9	0.296861	9	0.487118
	104	13	0.1	100	10	0.671311	9	0.633682	36	0.0389389			104	13	0.1	100	15	0.731489	20	0.468168	19	0.515711			104	13	0.001	100	8	0.438808	14	0.495349	9	0.314918	9	0.491187
	104	13	0.01	50	9	0.60646	10	0.411615	33	0.0385089			104	13	0.01	50	15	0.731958	20	0.461915	20	0.531732			104	13	0.01	50	7	0.398456	13	0.492699	9	0.32382	8	0.527649
	104	13	0.01	75	9	0.607792	9	0.484852	33	0.0391157			104	13	0.01	75	15	0.730263	20	0.467357	20	0.535415			104	13	0.01	75	8	0.44415	12	0.479938	9	0.314191	8	0.536104
	104	13	0.01	100	9	0.60661	9	0.483955	35	0.0378349			104	13	0.01	100	15	0.730377	21	0.469344	20	0.5396			104	13	0.01	100	8	0.450199	13	0.494391	8	0.292577	9	0.507476
	104	13	0.001	50	10	0.599254	10	0.414586	29	0.0343152			104	13	0.001	50	14	0.707285	20	0.472814	20	0.504758			104	13	0.1	50	8	0.445333	13	0.41332	7	0.371459	7	0.5362
	104	13	0.001	75	10	0.598357	10	0.438413	32	0.0375421			104	13	0.001	75	15	0.727784	19	0.463979	20	0.506377			104	13	0.1	75	8	0.450798	13	0.469185	8	0.341413	7	0.532713
	104	13	0.001	100	10	0.59823	9	0.434368	32	0.0375435			104	13	0.001	100	15	0.728473	19	0.462999	18	0.48517			104	13	0.1	100	8	0.448202	12	0.472733	8	0.316325	7	0.518933
	112	16	0.1	50	11	0.640509	9	0.604662	35	0.0383485			112	16	0.1	50	16	0.739222	20	0.445712	21	0.490707			112	16	0.001	50	7	0.414526	12	0.452727	9	0.309778	7	0.573414
	112	16	0.1	75	11	0.61109	9	0.609637	37	0.0385746			112	16	0.1	75	16	0.721013	20	0.445737	19	0.469791			112	16	0.001	75	7	0.398903	11	0.449496	9	0.340743	7	0.583372
	112	16	0.1	100	11	0.597426	9	0.61162	35	0.0396773			112	16	0.1	100	16	0.722462	20	0.448435	18	0.459525			112	16	0.001	100	7	0.410313	14	0.447144	7	0.354707	7	0.581781
	112	16	0.01	50	10	0.543799	10	0.421668	34	0.0402781			112	16	0.01	50	15	0.735517	21	0.454754	21	0.53071			112	16	0.01	50	7	0.384829	13	0.458437	7	0.384521	7	0.592533
	112	16	0.01	75	11	0.564159	10	0.428276	36	0.0402857			112	16	0.01	75	15	0.736826	20	0.44816	20	0.488278			112	16	0.01	75	7	0.418855	13	0.454188	7	0.357315	7	0.594738
	112	16	0.01	100	10	0.608734	10	0.457903	36	0.0385718			112	16	0.01	100	15	0.736358	20	0.446352	19	0.472466			112	16	0.01	100	7	0.418098	13	0.443086	8	0.371379	7	0.597186
	112	16	0.001	50	12	0.533874	10	0.433817	35	0.0397846			112	16	0.001	50	14	0.713761	20	0.454025	22	0.478216			112	16	0.1	50	7	0.425245	14	0.465899	7	0.362496	8	0.62648
	112	16	0.001	75	11	0.534497	10	0.432552	34	0.0388923			112	16	0.001	75	15	0.730077	19	0.447873	23	0.468278			112	16	0.1	75	6	0.460627	13	0.45446	8	0.333296	8	0.644662
	112	16	0.001	100	11	0.534309	10	0.430698	35	0.0398127			112	16	0.001	100	14	0.703749	19	0.457471	21	0.473845			112	16	0.1	100	7	0.392954	13	0.469499	8	0.336779	8	0.600026
	128	16	0.1	50	10	0.618576	9	0.610267	33	0.0393192			128	16	0.1	50	15	0.700367	18	0.443522	18	0.572098			128	16	0.001	50	7	0.455371	11	0.421016	9	0.362358	8	0.570051
	128	16	0.1	75	10	0.626615	9	0.605726	35	0.040185			128	16	0.1	75	15	0.71685	18	0.437765	17	0.552823			128	16	0.001	75	7	0.454939	11	0.429004	8	0.394659	8	0.563827
	128	16	0.1	100	10	0.651631	9	0.607997	34	0.0391684			128	16	0.1	100	15	0.695527	17	0.643511	17	0.552615			128	16	0.001	100	7	0.461443	13	0.465525	8	0.363009	8	0.533563
	128	16	0.01	50	10	0.558985	9	0.497619	32	0.0387005			128	16	0.01	50	15	0.704249	19	0.440777	18	0.577245			128	16	0.01	50	7	0.476566	11	0.422144	9	0.382286	8	0.555424
	128	16	0.01	75	9	0.592126	9	0.499368	33	0.0383964			128	16	0.01	75	15	0.717278	19	0.436381	18	0.562404			128	16	0.01	75	7	0.50859	11	0.433799	8	0.329622	8	0.575973
	128	16	0.01	100	10	0.551123	8	0.59985	31	0.0384889			128	16	0.01	100	15	0.7038	19	0.431115	18	0.56366			128	16	0.01	100	7	0.451073	11	0.427414	7	0.38928	8	0.573663
	128	16	0.001	50	10	0.577826	9	0.496461	33	0.0387087			128	16	0.001	50	15	0.700979	19	0.449034	16	0.565551			128	16	0.1	50	7	0.415272	12	0.446584	8	0.329057	7	0.562137
	128	16	0.001	75	10	0.57854	8	0.500464	32	0.0373211			128	16	0.001	75	14	0.700479	19	0.447906	18	0.580771			128	16	0.1	75	7	0.424071	12	0.433042	8	0.352617	7	0.543253
	128	16	0.001	100	10	0.615713	9	0.496604	33	0.0387063			128	16	0.001	100	15	0.714395	19	0.445614	18	0.57505			128	16	0.1	100	7	0.428221	13	0.463654	8	0.337719	7	0.568727
																								WNN	91	13	0.001	50	6	0.632228	15	0.37769	10	0.419447	8	0.515899
																									91	13	0.001	75	6	0.626371	15	0.362663	10	0.397756	8	0.495329
																									91	13	0.001	100	6	0.631492	15	0.378677	10	0.417334	9	0.539478
																									91	13	0.01	50	7	0.448737	15	0.358042	11	0.426616	9	0.524176
																									91	13	0.01	75	7	0.432224	14	0.419228	12	0.362038	9	0.528656
																									91	13	0.01	100	7	0.429873	13	0.441223	11	0.360706	9	0.524519
																									91	13	0.1	50	7	0.420637	13	0.376946	10	0.384887	10	0.505513
																									91	13	0.1	75	7	0.409117	14	0.366049	11	0.39495	9	0.543541
																									91	13	0.1	100	7	0.411881	14	0.352995	9	0.421011	9	0.524137
																									104	13	0.001	50	8	0.37503	14	0.401186	10	0.425256	9	0.499629
																									104	13	0.001	75	8	0.405799	14	0.39474	10	0.418248	9	0.505346
																									104	13	0.001	100	8	0.376758	14	0.411186	10	0.426669	9	0.534358
																									104	13	0.01	50	8	0.420999	14	0.405215	11	0.397836	10	0.411458
																									104	13	0.01	75	9	0.44321	15	0.380586	10	0.399169	9	0.49652
																									104	13	0.01	100	9	0.458185	14	0.402784	11	0.402212	9	0.51334
																									104	13	0.1	50	9	0.467162	15	0.373462	11	0.403323	9	0.518687
																									104	13	0.1	75	9	0.438248	14	0.399357	10	0.410559	9	0.513287
																									104	13	0.1	100	9	0.45425	15	0.372778	11	0.408658	9	0.509006
																									112	16	0.001	50	8	0.394054	13	0.426022	11	0.344695	10	0.460248
																									112	16	0.001	75	8	0.380886	13	0.413797	9	0.373653	10	0.464083
																									112	16	0.001	100	8	0.332236	13	0.410284	9	0.373366	10	0.451605
																									112	16	0.01	50	7	0.414476	14	0.365832	10	0.35794	10	0.474574
																									112	16	0.01	75	8	0.333158	13	0.458117	10	0.361262	9	0.514881
																									112	16	0.01	100	8	0.349784	14	0.416222	10	0.361221	10	0.480938
																									112	16	0.1	50	8	0.344963	13	0.430771	12	0.341432	9	0.48652
																									112	16	0.1	75	8	0.353479	13	0.445904	10	0.342951	9	0.491437
																									112	16	0.1	100	8	0.349652	14	0.306507	11	0.299888	9	0.473697
																									128	16	0.001	50	7	0.419404	15	0.407359	9	0.431095	8	0.56506
																									128	16	0.001	75	8	0.438467	15	0.379436	10	0.386601	8	0.56455
																									128	16	0.001	100	10	0.385569	15	0.382432	10	0.36162	8	0.547898
																									128	16	0.01	50	8	0.444481	14	0.433567	10	0.394208	8	0.534646
																									128	16	0.01	75	8	0.344372	14	0.456754	11	0.365779	8	0.562582
																									128	16	0.01	100	8	0.36302	14	0.474505	10	0.367605	8	0.564076
																									128	16	0.1	50	9	0.393906	14	0.344891	10	0.382642	8	0.565105
																									128	16	0.1	75	10	0.397618	15	0.346753	10	0.36952	8	0.549639
																									128	16	0.1	100	8	0.394235	14	0.371411	10	0.390277	8	0.551554

## Sheet: Supp 5 (Supp Fig. 6)
Data 5. Substitution test of DeepMAPS cell clustering method on benchmark datasets
DeepMAPS					R-bench-1		R-bench-2		R-bench-3				DeepMAPS					C-bench-1		C-bench-2		C-bench-3				DeepMAPS					A-bench-1		A-bench-2		A-bench-3		A-bench-4
Clustering method	Number of embeddings	Number of heads	Learning rate	Number of epoch	#clusters	ARI	#clusters	ARI	#clusters	ARI			Clustering method	Number of embeddings	Number of heads	Learning rate	Number of epoch	#clusters	ARI	#clusters	ARI	#clusters	ARI			Clustering method	Number of embeddings	Number of heads	Learning rate	Number of epoch	#clusters	ASW	#clusters	ASW	#clusters	ASW	#clusters	ASW
Leiden	91	13	0.001	50	8	0.682607	5	0.758749	11	0.792481			Leiden	91	13	0.001	50	16	0.720119	18	0.561269	18	0.554717			Leiden	91	13	0.001	50	5	0.581223	12	0.455267	8	0.361009	8	0.591462
	91	13	0.001	75	8	0.685188	5	0.747136	10	0.792138				91	13	0.001	75	16	0.718442	18	0.568972	17	0.517864				91	13	0.001	75	6	0.487921	11	0.48946	8	0.359076	8	0.601437
	91	13	0.001	100	8	0.691883	5	0.756346	11	0.798353				91	13	0.001	100	16	0.720133	18	0.536225	17	0.565133				91	13	0.001	100	5	0.602273	12	0.467306	8	0.365097	8	0.602567
	91	13	0.01	50	8	0.72407	5	0.770259	10	0.825461				91	13	0.01	50	15	0.707541	17	0.525482	19	0.559126				91	13	0.01	50	5	0.574408	12	0.455707	8	0.364572	8	0.534021
	91	13	0.01	75	8	0.742578	5	0.782307	11	0.846999				91	13	0.01	100	15	0.706729	17	0.538662	19	0.56222				91	13	0.01	75	6	0.50052	12	0.471212	8	0.368213	8	0.516194
	91	13	0.01	100	8	0.760451	6	0.797892	11	0.857787				91	13	0.01	75	16	0.735974	17	0.532552	18	0.556789				91	13	0.01	100	6	0.493046	14	0.443027	8	0.366151	9	0.570032
	91	13	0.1	50	8	0.859085	6	0.827407	11	0.875909				91	13	0.1	50	15	0.707226	17	0.534121	19	0.552411				91	13	0.1	50	6	0.487642	14	0.454162	9	0.321354	8	0.582818
	91	13	0.1	75	8	0.858058	6	0.81901	11	0.876213				91	13	0.1	75	17	0.724967	17	0.5486	19	0.552787				91	13	0.1	75	6	0.493368	13	0.47433	9	0.330149	8	0.583318
	91	13	0.1	100	8	0.860421	6	0.828399	11	0.878801				91	13	0.1	100	17	0.723484	18	0.529613	20	0.506707				91	13	0.1	100	6	0.483019	13	0.445057	9	0.345477	8	0.576514
	104	13	0.001	50	8	0.816448	5	0.797629	11	0.843793				104	13	0.001	50	17	0.756543	19	0.531138	16	0.594552				104	13	0.001	50	5	0.558643	13	0.438083	8	0.408877	7	0.475449
	104	13	0.001	75	8	0.814503	5	0.803728	12	0.846322				104	13	0.001	75	17	0.757738	18	0.511225	16	0.591095				104	13	0.001	75	5	0.577883	13	0.449516	8	0.39335	7	0.486079
	104	13	0.001	100	8	0.822923	5	0.80962	11	0.841768				104	13	0.001	100	17	0.757247	18	0.534327	16	0.589073				104	13	0.001	100	5	0.570699	12	0.451029	8	0.400098	7	0.48476
	104	13	0.01	50	8	0.855557	6	0.873901	12	0.865045				104	13	0.01	50	17	0.758051	18	0.520209	16	0.52792				104	13	0.01	50	6	0.577083	12	0.488079	7	0.367471	7	0.490306
	104	13	0.01	75	8	0.866629	7	0.894558	12	0.872728				104	13	0.01	75	17	0.758744	19	0.532849	17	0.559693				104	13	0.01	75	6	0.574058	12	0.471058	7	0.367437	7	0.51001
	104	13	0.01	100	8	0.882162	7	0.901148	14	0.884655				104	13	0.01	100	19	0.761895	18	0.526587	17	0.563287				104	13	0.01	100	6	0.519886	12	0.483648	8	0.344593	7	0.514538
	104	13	0.1	50	10	0.923559	7	0.913619	12	0.893353				104	13	0.1	50	17	0.757005	20	0.483229	17	0.561611				104	13	0.1	50	5	0.600227	12	0.486324	9	0.34501	7	0.492107
	104	13	0.1	75	10	0.920401	7	0.917551	11	0.888866				104	13	0.1	75	17	0.754316	20	0.632278	18	0.548233				104	13	0.1	75	6	0.519915	14	0.445826	9	0.377554	7	0.510402
	104	13	0.1	100	10	0.918865	7	0.906598	11	0.889058				104	13	0.1	100	19	0.760133	20	0.631419	18	0.554362				104	13	0.1	100	6	0.511099	13	0.429333	8	0.351353	7	0.504997
	112	16	0.001	50	8	0.7982	4	0.79595	11	0.833526				112	16	0.001	50	15	0.723971	21	0.546489	20	0.548308				112	16	0.001	50	6	0.459432	14	0.457959	9	0.311802	7	0.528679
	112	16	0.001	75	8	0.806968	4	0.795236	12	0.834951				112	16	0.001	75	16	0.740636	21	0.575089	20	0.555512				112	16	0.001	75	6	0.45458	15	0.454411	9	0.326812	7	0.537739
	112	16	0.001	100	8	0.808786	5	0.807453	12	0.841209				112	16	0.001	100	16	0.739421	20	0.544528	21	0.549183				112	16	0.001	100	6	0.445244	15	0.453853	9	0.33059	7	0.54002
	112	16	0.01	50	8	0.841121	5	0.816941	12	0.792981				112	16	0.01	50	16	0.755804	20	0.578354	21	0.551474				112	16	0.01	50	6	0.456617	14	0.448266	8	0.351941	8	0.541458
	112	16	0.01	75	8	0.856908	5	0.827929	12	0.803747				112	16	0.01	75	16	0.756454	21	0.556485	20	0.555489				112	16	0.01	75	7	0.477022	13	0.481707	8	0.396054	7	0.553719
	112	16	0.01	100	8	0.87114	6	0.895567	12	0.806425				112	16	0.01	100	16	0.753871	21	0.512034	20	0.555857				112	16	0.01	100	7	0.457466	12	0.473256	8	0.354335	7	0.549751
	112	16	0.1	50	9	0.913938	7	0.919924	13	0.818854				112	16	0.1	75	16	0.755357	22	0.586976	24	0.465344				112	16	0.1	50	6	0.457504	12	0.456622	8	0.39262	7	0.556997
	112	16	0.1	75	9	0.917915	7	0.919273	13	0.818157				112	16	0.1	100	16	0.755825	21	0.631743	23	0.477106				112	16	0.1	75	6	0.46393	12	0.45036	8	0.374185	7	0.54606
	112	16	0.1	100	9	0.91384	7	0.926085	12	0.890585				112	16	0.1	50	17	0.759863	22	0.52721	20	0.551786				112	16	0.1	100	6	0.472473	12	0.457419	8	0.380729	7	0.523993
	128	16	0.001	50	8	0.811274	4	0.773678	11	0.870104				128	16	0.001	50	17	0.742555	22	0.64325	19	0.577706				128	16	0.001	50	5	0.558743	14	0.426456	8	0.386594	7	0.520539
	128	16	0.001	75	8	0.82169	4	0.785277	11	0.87144				128	16	0.001	75	17	0.742617	23	0.470851	19	0.58082				128	16	0.001	75	5	0.55444	14	0.440367	8	0.377752	7	0.500041
	128	16	0.001	100	8	0.824248	4	0.782369	12	0.871333				128	16	0.001	100	17	0.741934	23	0.498936	19	0.580025				128	16	0.001	100	5	0.553556	14	0.436134	8	0.376359	7	0.508817
	128	16	0.01	50	8	0.848699	4	0.779658	12	0.884126				128	16	0.01	50	18	0.762001	21	0.573192	20	0.573209				128	16	0.01	50	5	0.559563	14	0.441542	8	0.381709	7	0.519116
	128	16	0.01	75	9	0.862036	4	0.794312	12	0.889467				128	16	0.01	75	18	0.761465	22	0.510923	20	0.540291				128	16	0.01	75	5	0.568252	14	0.41907	7	0.398294	7	0.525769
	128	16	0.01	100	8	0.877884	4	0.808878	12	0.893002				128	16	0.01	100	18	0.762087	21	0.597963	21	0.530716				128	16	0.01	100	5	0.585128	13	0.440317	8	0.365928	7	0.54163
	128	16	0.1	50	9	0.926101	6	0.908317	12	0.895245				128	16	0.1	50	17	0.760715	23	0.529136	21	0.5327				128	16	0.1	50	6	0.507566	13	0.439403	8	0.364031	7	0.54207
	128	16	0.1	75	9	0.920748	6	0.899615	13	0.895566				128	16	0.1	75	18	0.76311	23	0.521314	21	0.528407				128	16	0.1	75	6	0.483669	14	0.434791	7	0.405626	7	0.543946
	128	16	0.1	100	9	0.921082	6	0.885449	13	0.894065				128	16	0.1	100	18	0.763465	23	0.543896	22	0.535328				128	16	0.1	100	6	0.488849	14	0.437391	8	0.384037	8	0.488802
SLM	91	13	0.001	50	7	0.614138	5	0.755522	11	0.792183			SLM	91	13	0.001	50	16	0.720263	18	0.561556	17	0.565383			SLM	91	13	0.001	50	5	0.581223	12	0.460372	8	0.365948	8	0.591271
	91	13	0.001	75	8	0.683536	5	0.746827	10	0.793428				91	13	0.001	75	16	0.718171	18	0.534579	17	0.566217				91	13	0.001	75	5	0.555532	11	0.489631	8	0.353096	8	0.600961
	91	13	0.001	100	8	0.688428	5	0.756346	11	0.797605				91	13	0.001	100	16	0.720058	18	0.570247	16	0.592642				91	13	0.001	100	5	0.602679	12	0.459321	8	0.371803	8	0.602567
	91	13	0.01	50	8	0.724422	5	0.770447	10	0.827213				91	13	0.01	50	15	0.707355	17	0.568429	18	0.556748				91	13	0.01	50	5	0.571657	11	0.486882	8	0.360828	8	0.53763
	91	13	0.01	75	8	0.743269	5	0.785152	11	0.846513				91	13	0.01	75	15	0.705059	17	0.56805	18	0.556851				91	13	0.01	75	6	0.505604	12	0.471044	8	0.368471	8	0.516194
	91	13	0.01	100	8	0.76011	5	0.793597	11	0.860025				91	13	0.01	100	15	0.707807	17	0.566266	19	0.562302				91	13	0.01	100	6	0.491599	12	0.479527	8	0.366438	7	0.607272
	91	13	0.1	50	8	0.859189	6	0.829015	11	0.874813				91	13	0.1	50	15	0.70628	16	0.618268	19	0.551981				91	13	0.1	50	6	0.48458	13	0.476583	8	0.344402	8	0.582942
	91	13	0.1	75	8	0.857888	6	0.818519	11	0.876021				91	13	0.1	75	16	0.706609	17	0.564146	19	0.553367				91	13	0.1	75	6	0.494317	13	0.47658	8	0.349568	8	0.583318
	91	13	0.1	100	8	0.860115	6	0.828399	11	0.878287				91	13	0.1	100	15	0.704613	17	0.620798	19	0.550749				91	13	0.1	100	6	0.484778	14	0.423009	8	0.361267	8	0.576514
	104	13	0.001	50	8	0.815639	4	0.779391	11	0.842681				104	13	0.001	50	17	0.757056	18	0.508694	16	0.594969				104	13	0.001	50	5	0.558589	12	0.489815	7	0.415627	7	0.475449
	104	13	0.001	75	8	0.813778	5	0.805476	12	0.846657				104	13	0.001	75	17	0.757664	15	0.619929	16	0.591061				104	13	0.001	75	5	0.578088	12	0.497672	7	0.400327	7	0.487421
	104	13	0.001	100	8	0.822103	5	0.811378	11	0.841905				104	13	0.001	100	17	0.75838	16	0.624962	16	0.591747				104	13	0.001	100	5	0.570699	12	0.495066	7	0.395147	7	0.48476
	104	13	0.01	50	8	0.855363	5	0.822445	12	0.862882				104	13	0.01	50	17	0.757644	18	0.629492	16	0.594027				104	13	0.01	50	6	0.577083	12	0.48619	7	0.425117	7	0.493851
	104	13	0.01	75	8	0.866337	7	0.893109	12	0.873374				104	13	0.01	75	17	0.758497	17	0.626516	16	0.52256				104	13	0.01	75	6	0.557396	12	0.486567	7	0.365349	7	0.51001
	104	13	0.01	100	8	0.882387	7	0.902696	12	0.88247				104	13	0.01	100	19	0.76188	17	0.626278	17	0.563736				104	13	0.01	100	6	0.520261	12	0.473439	8	0.32303	7	0.514538
	104	13	0.1	50	10	0.92342	7	0.912753	11	0.893129				104	13	0.1	50	17	0.756904	19	0.628983	17	0.559449				104	13	0.1	50	5	0.600227	13	0.438519	7	0.327829	7	0.492107
	104	13	0.1	75	10	0.920525	7	0.914869	11	0.892206				104	13	0.1	75	17	0.758215	19	0.625895	18	0.548025				104	13	0.1	75	5	0.604305	13	0.440723	9	0.356634	7	0.510402
	104	13	0.1	100	10	0.919508	7	0.907218	11	0.895068				104	13	0.1	100	18	0.758456	20	0.631213	18	0.554879				104	13	0.1	100	5	0.593889	13	0.429537	8	0.300906	7	0.504997
	112	16	0.001	50	8	0.798658	4	0.792731	11	0.834389				112	16	0.001	50	15	0.72376	21	0.545696	19	0.549621				112	16	0.001	50	6	0.459756	14	0.457769	8	0.366304	7	0.528679
	112	16	0.001	75	8	0.808835	4	0.794205	11	0.83543				112	16	0.001	75	15	0.723659	21	0.550255	20	0.555846				112	16	0.001	75	6	0.464269	15	0.45574	8	0.36115	7	0.537739
	112	16	0.001	100	8	0.808759	4	0.792879	11	0.841683				112	16	0.001	100	16	0.739421	20	0.551855	21	0.549354				112	16	0.001	100	6	0.448771	13	0.468633	8	0.357448	7	0.54002
	112	16	0.01	50	8	0.84201	5	0.816941	11	0.854581				112	16	0.01	50	15	0.737624	20	0.580671	21	0.551351				112	16	0.01	50	6	0.455415	13	0.451897	8	0.354072	8	0.541458
	112	16	0.01	75	8	0.857924	5	0.831592	11	0.864275				112	16	0.01	75	16	0.756619	20	0.522713	20	0.555512				112	16	0.01	75	7	0.476873	13	0.45322	8	0.37516	7	0.553783
	112	16	0.01	100	8	0.871659	5	0.834778	11	0.872256				112	16	0.01	100	16	0.753567	21	0.57713	20	0.555932				112	16	0.01	100	7	0.459082	13	0.460314	8	0.35538	7	0.549751
	112	16	0.1	50	9	0.913636	7	0.921503	12	0.888046				112	16	0.1	50	16	0.755654	21	0.527918	20	0.551277				112	16	0.1	50	6	0.45467	12	0.465658	8	0.367175	7	0.556685
	112	16	0.1	75	9	0.917968	7	0.919761	12	0.817696				112	16	0.1	75	16	0.75492	21	0.634831	22	0.518687				112	16	0.1	75	6	0.46393	12	0.450446	8	0.374892	7	0.54606
	112	16	0.1	100	9	0.913996	7	0.927706	12	0.890831				112	16	0.1	100	16	0.755303	20	0.630998	20	0.496609				112	16	0.1	100	6	0.47262	12	0.458652	8	0.379128	7	0.525466
	128	16	0.001	50	8	0.810562	4	0.773678	11	0.86997				128	16	0.001	50	17	0.74264	22	0.643284	19	0.578754				128	16	0.001	50	5	0.558414	14	0.431102	8	0.385244	7	0.520791
	128	16	0.001	75	8	0.821574	4	0.785277	11	0.870851				128	16	0.001	75	17	0.742193	22	0.643573	19	0.580592				128	16	0.001	75	5	0.55923	14	0.425572	8	0.375737	7	0.500041
	128	16	0.001	100	8	0.826736	4	0.781845	11	0.871195				128	16	0.001	100	17	0.742035	21	0.631629	18	0.584475				128	16	0.001	100	5	0.547608	13	0.461971	8	0.376237	7	0.508817
	128	16	0.01	50	8	0.846718	4	0.782169	11	0.884393				128	16	0.01	50	18	0.761961	21	0.637065	20	0.52113				128	16	0.01	50	5	0.559643	14	0.426822	8	0.375976	7	0.519082
	128	16	0.01	75	8	0.863613	4	0.793274	12	0.889037				128	16	0.01	75	18	0.761465	21	0.63922	20	0.553709				128	16	0.01	75	5	0.568252	14	0.433747	7	0.398764	7	0.528327
	128	16	0.01	100	8	0.877409	4	0.808066	12	0.893469				128	16	0.01	100	18	0.760992	21	0.600048	20	0.538268				128	16	0.01	100	5	0.585128	13	0.432976	8	0.371698	7	0.541419
	128	16	0.1	50	9	0.925667	6	0.902469	12	0.895145				128	16	0.1	50	17	0.759694	21	0.637399	21	0.527908				128	16	0.1	50	6	0.508606	13	0.44046	7	0.392999	7	0.54207
	128	16	0.1	75	9	0.921183	6	0.898213	12	0.895265				128	16	0.1	75	18	0.762063	22	0.640594	21	0.524727				128	16	0.1	75	6	0.482521	14	0.435031	7	0.383559	7	0.542691
	128	16	0.1	100	9	0.921255	6	0.883947	12	0.893996				128	16	0.1	100	18	0.76251	21	0.65654	21	0.543991				128	16	0.1	100	6	0.503761	14	0.422401	7	0.389583	7	0.539259

## Sheet: Supp 6 (Supp Figs. 7)
Data 6. Substitution test of DeepMAPS clustering resolution on multiple scRNA-seq benchmark datasets
DeepMAPS					R-bench-1		R-bench-2		R-bench-3			Seurat		R-bench-1		R-bench-2		R-bench-3			Harmony			R-bench-1		R-bench-2		R-bench-3
Resolution	Number of embeddings	Number of heads	Learning rate	Number of epoch	#clusters	ARI	#clusters	ARI	#clusters	ARI		Resolution	Number of PCs	#clusters	ARI	#clusters	ARI	#clusters	ARI		Resolution	theta	lambda	#clusters	ARI	#clusters	ARI	#clusters	ARI
0.4	104	13	0.001	100	8	0.822103	5	0.811378	11	0.841735		0.4	5	9	0.673048	8	0.541986	11	0.700855		0.4	1	0.5	11	0.911918	9	0.649851	32	0.302343
	104	13	0.001	50	8	0.815639	4	0.779391	11	0.843466			10	10	0.925921	10	0.639049	12	0.767403			1	1	12	0.896933	9	0.649635	32	0.302343
	104	13	0.001	75	8	0.813089	5	0.805476	12	0.846702			15	14	0.633831	10	0.590032	13	0.846857			1	2	12	0.911488	9	0.648613	32	0.302343
	104	13	0.01	100	8	0.882387	7	0.902696	12	0.88247			20	12	0.836101	10	0.596039	13	0.836732			2	0.5	11	0.904474	9	0.644822	32	0.302343
	104	13	0.01	50	8	0.855363	5	0.822445	12	0.862882			25	12	0.830322	8	0.618192	14	0.845489			2	1	12	0.908135	9	0.643192	32	0.302343
	104	13	0.01	75	8	0.866337	7	0.893109	12	0.873384			30	12	0.826626	8	0.602792	13	0.822183			2	2	12	0.905724	9	0.648377	32	0.302343
	104	13	0.1	100	10	0.919508	7	0.907218	11	0.895068			35	12	0.83232	8	0.607406	15	0.836934			3	0.5	11	0.886783	9	0.60372	32	0.302343
	104	13	0.1	50	10	0.92342	7	0.912753	11	0.893129			40	11	0.838036	8	0.610405	14	0.837746			3	1	11	0.902444	9	0.638307	32	0.302343
	104	13	0.1	75	10	0.920525	7	0.914869	11	0.892526			45	12	0.834811	8	0.624731	15	0.804387			3	2	12	0.903203	9	0.64759	32	0.302343
	112	16	0.001	100	8	0.808541	4	0.792879	11	0.841905			50	13	0.829774	8	0.624347	16	0.800902		0.8	1	0.5	15	0.618426	12	0.419327	36	0.275079
	112	16	0.001	50	8	0.798658	4	0.792731	11	0.833423		0.8	5	15	0.407568	11	0.459626	15	0.540356			1	1	15	0.622951	12	0.419036	36	0.275079
	112	16	0.001	75	8	0.808476	4	0.794205	11	0.836015			10	17	0.587593	11	0.621228	15	0.557737			1	2	14	0.610904	12	0.420871	36	0.275079
	112	16	0.01	100	8	0.871659	5	0.834778	12	0.808661			15	16	0.537083	12	0.596339	19	0.528851			2	0.5	15	0.625635	12	0.413609	36	0.275079
	112	16	0.01	50	8	0.84201	5	0.816941	11	0.854971			20	18	0.503158	11	0.501138	19	0.471202			2	1	15	0.624382	12	0.420128	36	0.275079
	112	16	0.01	75	8	0.857924	5	0.831592	11	0.864281			25	18	0.493701	10	0.593171	21	0.502519			2	2	15	0.611992	12	0.422709	36	0.275079
	112	16	0.1	100	9	0.913682	7	0.927706	12	0.890831			30	17	0.49978	10	0.590897	22	0.496456			3	0.5	14	0.63267	12	0.408523	36	0.275079
	112	16	0.1	50	9	0.913636	7	0.921503	12	0.888046			35	17	0.530315	10	0.597111	19	0.500511			3	1	15	0.622821	12	0.411087	36	0.275079
	112	16	0.1	75	9	0.917968	7	0.919761	12	0.818852			40	16	0.524239	10	0.597813	20	0.508647			3	2	15	0.627281	12	0.417911	36	0.275079
	128	16	0.001	100	8	0.824285	4	0.781845	11	0.871195			45	16	0.519604	10	0.596163	20	0.578662		1.2	1	0.5	19	0.508674	13	0.402266	41	0.259094
	128	16	0.001	50	8	0.811093	4	0.773678	11	0.86997			50	15	0.577784	10	0.602087	22	0.535623			1	1	18	0.501968	13	0.405557	41	0.259094
	128	16	0.001	75	8	0.821574	4	0.785277	11	0.870851		1.2	5	16	0.400281	12	0.387078	19	0.41343			1	2	18	0.505073	14	0.402028	41	0.259094
	128	16	0.01	100	8	0.877409	4	0.808066	12	0.893469			10	19	0.511983	15	0.435645	21	0.45683			2	0.5	18	0.503544	14	0.38549	41	0.259094
	128	16	0.01	50	8	0.846776	4	0.782169	11	0.884393			15	20	0.425123	17	0.3868	25	0.4729			2	1	18	0.507321	13	0.401098	41	0.259094
	128	16	0.01	75	8	0.863613	4	0.793274	12	0.889037			20	21	0.451124	15	0.394216	25	0.411478			2	2	17	0.531926	14	0.39777	41	0.259094
	128	16	0.1	100	9	0.921255	6	0.883947	12	0.894213			25	21	0.444227	14	0.425087	26	0.434882			3	0.5	18	0.491343	14	0.381225	41	0.259094
	128	16	0.1	50	9	0.925667	6	0.902469	12	0.895145			30	20	0.449607	13	0.391922	26	0.443115			3	1	18	0.560845	13	0.397226	41	0.259094
	128	16	0.1	75	9	0.921183	6	0.898213	12	0.895265			35	20	0.450496	13	0.415836	24	0.431804			3	2	18	0.508702	14	0.376866	41	0.259094
	91	13	0.001	100	8	0.686407	5	0.756346	11	0.797719			40	19	0.476889	12	0.409744	26	0.438056		1.6	1	0.5	21	0.459623	17	0.331286	44	0.242909
	91	13	0.001	50	7	0.614138	5	0.755522	11	0.790313			45	19	0.486237	12	0.423679	24	0.448529			1	1	21	0.400079	15	0.376304	44	0.242909
	91	13	0.001	75	8	0.683536	5	0.746827	10	0.793653			50	18	0.499658	13	0.422052	25	0.438289			1	2	22	0.40215	17	0.334199	44	0.242909
	91	13	0.01	100	8	0.76011	5	0.793597	11	0.859802		1.6	5	22	0.304738	17	0.272979	23	0.332053			2	0.5	19	0.462127	17	0.328944	44	0.242909
	91	13	0.01	50	8	0.72522	5	0.770447	10	0.822626			10	22	0.390425	18	0.30921	24	0.3721			2	1	19	0.450414	16	0.343502	44	0.242909
	91	13	0.01	75	8	0.743269	5	0.785152	11	0.846915			15	23	0.373588	18	0.385863	28	0.432557			2	2	20	0.425049	16	0.347513	44	0.242909
	91	13	0.1	100	8	0.860115	6	0.828399	11	0.879112			20	22	0.396733	17	0.327588	27	0.395341			3	0.5	20	0.475623	18	0.320225	44	0.242909
	91	13	0.1	50	8	0.859189	6	0.829015	11	0.874813			25	21	0.441106	16	0.333253	27	0.373185			3	1	19	0.474135	17	0.323082	44	0.242909
	91	13	0.1	75	8	0.857997	6	0.818519	11	0.876021			30	20	0.433254	16	0.338784	29	0.401426			3	2	20	0.435602	17	0.332333	44	0.242909
0.8	104	13	0.001	100	8	0.822211	7	0.862264	12	0.841808			35	20	0.449799	15	0.364381	28	0.419531
	104	13	0.001	50	8	0.816203	7	0.858541	12	0.845138			40	20	0.446178	15	0.344326	28	0.394198
	104	13	0.001	75	8	0.811542	6	0.843691	12	0.846616			45	21	0.396869	15	0.342149	29	0.400354
	104	13	0.01	100	9	0.892617	7	0.897937	14	0.612987			50	22	0.402027	14	0.3951	29	0.400057
	104	13	0.01	50	9	0.863302	7	0.882275	12	0.864403
	104	13	0.01	75	9	0.874308	7	0.892003	13	0.876424
	104	13	0.1	100	10	0.919417	7	0.911261	14	0.620991
	104	13	0.1	50	10	0.9228	7	0.9078	13	0.610514
	104	13	0.1	75	10	0.919778	7	0.920555	14	0.61942
	112	16	0.001	100	8	0.80838	5	0.803102	13	0.791889
	112	16	0.001	50	8	0.798736	5	0.8111	13	0.780493
	112	16	0.001	75	8	0.806367	6	0.571927	13	0.783539
	112	16	0.01	100	9	0.881181	7	0.905153	14	0.807904
	112	16	0.01	50	8	0.838772	6	0.88247	13	0.793346
	112	16	0.01	75	8	0.857075	6	0.892476	13	0.802648
	112	16	0.1	100	9	0.913782	8	0.894598	15	0.641651
	112	16	0.1	50	10	0.913931	7	0.922754	15	0.817891
	112	16	0.1	75	10	0.916794	7	0.918575	15	0.819473
	128	16	0.001	100	8	0.822342	6	0.865738	14	0.793066
	128	16	0.001	50	8	0.808484	4	0.766826	13	0.797265
	128	16	0.001	75	8	0.81948	5	0.792183	13	0.798743
	128	16	0.01	100	9	0.887804	7	0.897372	14	0.80905
	128	16	0.01	50	8	0.846972	6	0.864126	14	0.802725
	128	16	0.01	75	8	0.862986	6	0.875541	14	0.809937
	128	16	0.1	100	9	0.920749	7	0.891959	14	0.811543
	128	16	0.1	50	9	0.926322	7	0.913328	14	0.815757
	128	16	0.1	75	9	0.921827	7	0.913723	14	0.815024
	91	13	0.001	100	9	0.694477	7	0.493997	11	0.797672
	91	13	0.001	50	9	0.687157	7	0.514851	11	0.791804
	91	13	0.001	75	8	0.686776	7	0.493418	11	0.793683
	91	13	0.01	100	9	0.762684	7	0.546031	12	0.772429
	91	13	0.01	50	8	0.723786	7	0.521031	12	0.749103
	91	13	0.01	75	8	0.742702	7	0.523806	12	0.770728
	91	13	0.1	100	9	0.871013	7	0.890691	12	0.815148
	91	13	0.1	50	9	0.870272	7	0.891448	12	0.800317
	91	13	0.1	75	9	0.868094	7	0.880742	13	0.809966
1.2	104	13	0.001	100	8	0.820907	8	0.558404	15	0.597571
	104	13	0.001	50	8	0.813514	9	0.494551	15	0.60258
	104	13	0.001	75	8	0.811385	9	0.48875	15	0.602659
	104	13	0.01	100	11	0.895051	8	0.609263	16	0.598599
	104	13	0.01	50	9	0.863762	9	0.55132	16	0.604569
	104	13	0.01	75	10	0.874316	8	0.597264	16	0.607711
	104	13	0.1	100	11	0.923376	9	0.592104	17	0.606936
	104	13	0.1	50	11	0.926763	8	0.626093	16	0.597866
	104	13	0.1	75	11	0.922584	9	0.598977	16	0.603179
	112	16	0.001	100	8	0.802586	9	0.572555	14	0.594886
	112	16	0.001	50	8	0.797658	8	0.60732	13	0.605039
	112	16	0.001	75	8	0.806872	9	0.579627	14	0.592428
	112	16	0.01	100	9	0.883167	9	0.572886	17	0.6142
	112	16	0.01	50	8	0.823274	8	0.611147	15	0.607867
	112	16	0.01	75	9	0.86727	8	0.601773	15	0.607901
	112	16	0.1	100	10	0.913033	9	0.584503	17	0.623362
	112	16	0.1	50	10	0.913237	9	0.585249	17	0.621003
	112	16	0.1	75	10	0.916033	9	0.583261	17	0.619465
	128	16	0.001	100	9	0.682183	8	0.581286	16	0.778234
	128	16	0.001	50	9	0.671374	7	0.563004	16	0.783106
	128	16	0.001	75	9	0.750634	8	0.577511	15	0.778519
	128	16	0.01	100	10	0.807144	9	0.57331	15	0.792809
	128	16	0.01	50	9	0.721056	8	0.586651	15	0.78763
	128	16	0.01	75	10	0.742391	8	0.594496	15	0.793178
	128	16	0.1	100	12	0.852779	8	0.588213	16	0.606373
	128	16	0.1	50	12	0.850828	8	0.610585	16	0.611394
	128	16	0.1	75	13	0.782889	8	0.611975	16	0.612021
	91	13	0.001	100	9	0.695423	8	0.38468	14	0.68938
	91	13	0.001	50	9	0.689969	8	0.393886	14	0.680211
	91	13	0.001	75	9	0.692684	8	0.379986	14	0.686688
	91	13	0.01	100	10	0.786998	8	0.578894	14	0.759829
	91	13	0.01	50	9	0.742483	7	0.516671	14	0.731503
	91	13	0.01	75	10	0.77279	7	0.521118	14	0.754752
	91	13	0.1	100	10	0.874968	8	0.616782	15	0.657587
	91	13	0.1	50	10	0.873233	9	0.605436	16	0.617767
	91	13	0.1	75	10	0.873467	8	0.619317	15	0.640333
1.6	104	13	0.001	100	13	0.61257	11	0.416751	17	0.592431
	104	13	0.001	50	12	0.6266	11	0.38011	16	0.591325
	104	13	0.001	75	12	0.622799	11	0.371275	15	0.591679
	104	13	0.01	100	13	0.768558	11	0.398487	17	0.598361
	104	13	0.01	50	12	0.611551	11	0.40165	16	0.593027
	104	13	0.01	75	13	0.773004	11	0.406364	16	0.603977
	104	13	0.1	100	12	0.83015	10	0.455623	18	0.60628
	104	13	0.1	50	13	0.819959	10	0.455973	17	0.600017
	104	13	0.1	75	13	0.815428	10	0.459468	17	0.603311
	112	16	0.001	100	9	0.755504	10	0.436335	18	0.495297
	112	16	0.001	50	9	0.713244	10	0.438481	19	0.49136
	112	16	0.001	75	10	0.665415	10	0.434401	18	0.494006
	112	16	0.01	100	10	0.760137	10	0.483863	19	0.514158
	112	16	0.01	50	10	0.803593	10	0.435421	19	0.503903
	112	16	0.01	75	10	0.86729	10	0.467389	19	0.508451
	112	16	0.1	100	11	0.915414	9	0.589646	19	0.532159
	112	16	0.1	50	11	0.915829	9	0.587055	19	0.527543
	112	16	0.1	75	11	0.918256	9	0.586001	19	0.529955
	128	16	0.001	100	10	0.679108	10	0.428728	18	0.537356
	128	16	0.001	50	9	0.672973	10	0.415167	18	0.537741
	128	16	0.001	75	10	0.682763	10	0.396008	18	0.54958
	128	16	0.01	100	12	0.749345	10	0.452943	18	0.542355
	128	16	0.01	50	11	0.721148	11	0.363936	18	0.557264
	128	16	0.01	75	11	0.734974	11	0.375694	18	0.56853
	128	16	0.1	100	13	0.771896	11	0.380231	17	0.543375
	128	16	0.1	50	13	0.769778	10	0.452632	17	0.544376
	128	16	0.1	75	13	0.762842	11	0.392099	17	0.545425
	91	13	0.001	100	10	0.586007	9	0.336484	16	0.513796
	91	13	0.001	50	11	0.500121	9	0.335731	15	0.512513
	91	13	0.001	75	10	0.57855	9	0.332854	16	0.512609
	91	13	0.01	100	13	0.65201	9	0.449326	17	0.543451
	91	13	0.01	50	12	0.624815	9	0.438129	16	0.533188
	91	13	0.01	75	13	0.685572	9	0.444498	17	0.542834
	91	13	0.1	100	15	0.660218	10	0.482224	17	0.634516
	91	13	0.1	50	15	0.641952	10	0.502823	18	0.583198
	91	13	0.1	75	14	0.644651	9	0.576938	17	0.607836

## Sheet: Supp 7 (Supp Figs. 7)
Data 7. Substitution test of DeepMAPS clustering resolution on CITE-seq benchmark datasets
DeepMAPS		A-bench-1	A-bench-2	A-bench-3	A-bench-4		MOFA+			A-bench-1	A-bench-2	A-bench-3	A-bench-4		Seurat v4			A-bench-1	A-bench-2	A-bench-3	A-bench-4		GLUE				A-bench-1	A-bench-2	A-bench-3	A-bench-4
Resolusion	parameter	ASW	ASW	ASW	ASW		reso	Number of factors	Convergence mode	ASW	ASW	ASW	ASW		reso	npca	nlsi	ASW	ASW	ASW	ASW		res	lr	data_batch_size	latent_dim	ASW	ASW	ASW	ASW
0.4	test_epoch_100_n_hid_104_nheads_13_lr_0.001n_batch100	0.668279	0.745764	0.622537	0.843947		0.4	10	fast	0.282261	0.24182	0.139072	0.2628		0.4	30	30	0.551497	0.388559	0.554346	0.416241		0.4	0.002	128	100	0.487098	0.41791	0.505672	0.376272
	test_epoch_100_n_hid_104_nheads_13_lr_0.001n_batch50	0.679462	0.771779	0.63793	0.831868			10	medium	0.282889	0.230913	0.134312	0.267658			30	40	0.557486	0.418467	0.561189	0.457515			0.002	256	100	0.486391	0.416272	0.489589	0.369319
	test_epoch_100_n_hid_104_nheads_13_lr_0.001n_batch75	0.712521	0.844279	0.637339	0.875351			10	slow	0.321594	0.229729	0.0988083	0.265839			30	50	0.564754	0.442319	0.560467	0.4427			0.002	64	100	0.476715	0.437575	0.519785	0.388541
	test_epoch_100_n_hid_104_nheads_13_lr_0.01n_batch100	0.60843	0.823847	0.633222	0.869173			15	fast	0.16742	0.23162	0.26449	0.187535			40	30	0.600524	0.385413	0.553522	0.479678			0.02	128	100	0.256549	0.207266	0.306945	0.231523
	test_epoch_100_n_hid_104_nheads_13_lr_0.01n_batch50	0.740857	0.77675	0.649415	0.860694			15	medium	0.161545	0.188207	0.253369	0.190709			40	40	0.561117	0.424153	0.566053	0.399913			0.02	256	100	0.309746	0.275404	0.195486	0.213769
	test_epoch_100_n_hid_104_nheads_13_lr_0.01n_batch75	0.704349	0.755432	0.642677	0.843413			15	slow	0.126862	0.180748	0.223489	0.174949			40	50	0.566352	0.429224	0.553785	0.455658			0.02	64	100	0.335378	0.258483	0.107021	0.374948
	test_epoch_100_n_hid_112_nheads_16_lr_0.001n_batch100	0.746523	0.842197	0.61595	0.875999			20	fast	0.196811	0.186646	0.262696	0.155478			50	30	0.602059	0.390102	0.545429	0.481517			0.002	128	50	0.45909	0.396329	0.501052	0.295102
	test_epoch_100_n_hid_112_nheads_16_lr_0.001n_batch50	0.752332	0.75393	0.624937	0.877074			20	medium	0.212188	0.156029	0.238228	0.155312			50	40	0.557699	0.422836	0.551568	0.433889			0.002	256	50	0.455113	0.419824	0.529108	0.37955
	test_epoch_100_n_hid_112_nheads_16_lr_0.001n_batch75	0.758869	0.768396	0.599561	0.894353			20	slow	0.169508	0.108052	0.251957	0.127111			50	50	0.55596	0.444958	0.553876	0.4116			0.002	64	50	0.441379	0.385864	0.542686	0.401909
	test_epoch_100_n_hid_112_nheads_16_lr_0.01n_batch100	0.668838	0.817528	0.591787	0.837003		0.8	10	fast	0.298133	0.207093	0.0645592	0.230316		0.8	30	30	0.51317	0.389753	0.543692	0.403135			0.02	128	50	0.127456	0.418467	0.294723	0.333731
	test_epoch_100_n_hid_112_nheads_16_lr_0.01n_batch50	0.749304	0.861282	0.618458	0.869232			10	medium	0.262798	0.197212	0.069558	0.239706			30	40	0.527844	0.399975	0.552013	0.441906			0.02	256	50	0.253845	0.372074	0.383575	0.213842
	test_epoch_100_n_hid_112_nheads_16_lr_0.01n_batch75	0.674674	0.86044	0.590126	0.850993			10	slow	0.277817	0.22552	0.0635861	0.232176			30	50	0.524798	0.408429	0.542963	0.440626			0.02	64	50	0.278819	0.399242	0.153409	0.413886
	test_epoch_100_n_hid_128_nheads_16_lr_0.001n_batch100	0.675027	0.777498	0.656044	0.877584			15	fast	0.16151	0.180802	0.235255	0.180688			40	30	0.511107	0.388993	0.538293	0.431895			0.002	128	75	0.485467	0.383729	0.4667	0.354213
	test_epoch_100_n_hid_128_nheads_16_lr_0.001n_batch50	0.675012	0.73027	0.655802	0.882203			15	medium	0.174075	0.160394	0.18183	0.200138			40	40	0.517017	0.410803	0.551182	0.441279			0.002	256	75	0.471944	0.428209	0.518869	0.363361
	test_epoch_100_n_hid_128_nheads_16_lr_0.001n_batch75	0.639677	0.769556	0.642665	0.875992			15	slow	0.163955	0.182675	0.177098	0.175588			40	50	0.518879	0.399762	0.538777	0.459367			0.002	64	75	0.474852	0.437796	0.528611	0.401367
	test_epoch_100_n_hid_128_nheads_16_lr_0.01n_batch100	0.592033	0.790731	0.65002	0.874461			20	fast	0.215458	0.16607	0.217893	0.1454			50	30	0.58286	0.386395	0.544991	0.403298			0.02	128	75	0.239612	0.258876	0.270351	0.276437
	test_epoch_100_n_hid_128_nheads_16_lr_0.01n_batch50	0.766275	0.745958	0.664006	0.880331			20	medium	0.201912	0.174654	0.187929	0.133502			50	40	0.51142	0.409286	0.550248	0.416128			0.02	256	75	0.367108	0.169941	0.0897198	0.368789
	test_epoch_100_n_hid_128_nheads_16_lr_0.01n_batch75	0.647247	0.76078	0.652139	0.824464			20	slow	0.198299	0.145246	0.200799	0.122395			50	50	0.510818	0.406113	0.541968	0.429024			0.02	64	75	0.349621	0.457643	0.21161	0.382929
	test_epoch_100_n_hid_91_nheads_13_lr_0.001n_batch100	0.758782	0.820205	0.665615	0.876878		1.2	10	fast	0.256647	0.210671	0.0958412	0.234699		1.2	30	30	0.54818	0.385686	0.510017	0.387122		0.8	0.002	128	100	0.399263	0.400142	0.458384	0.3521
	test_epoch_100_n_hid_91_nheads_13_lr_0.001n_batch50	0.749568	0.832869	0.655301	0.882296			10	medium	0.252712	0.215105	0.0417844	0.228048			30	40	0.559855	0.404079	0.536944	0.384528			0.002	256	100	0.414062	0.416402	0.38293	0.373448
	test_epoch_100_n_hid_91_nheads_13_lr_0.001n_batch75	0.692107	0.820429	0.657186	0.87187			10	slow	0.215903	0.204666	0.073148	0.236333			30	50	0.555862	0.399	0.495464	0.37376			0.002	64	100	0.418903	0.405669	0.467948	0.405701
	test_epoch_100_n_hid_91_nheads_13_lr_0.01n_batch100	0.550237	0.789965	0.631005	0.899685			15	fast	0.136711	0.16781	0.248704	0.168243			40	30	0.552401	0.375231	0.426848	0.392412			0.02	128	100	0.200949	0.142609	0.226787	0.180333
	test_epoch_100_n_hid_91_nheads_13_lr_0.01n_batch50	0.632556	0.739102	0.654577	0.864932			15	medium	0.142662	0.164175	0.221635	0.158134			40	40	0.556886	0.411062	0.526288	0.428797			0.02	256	100	0.237933	0.208272	0.0741907	0.196644
	test_epoch_100_n_hid_91_nheads_13_lr_0.01n_batch75	0.607228	0.755442	0.62743	0.872853			15	slow	0.126875	0.161678	0.216254	0.178135			40	50	0.558082	0.378302	0.42717	0.356382			0.02	64	100	0.301832	0.256398	0.133648	0.351885
0.8	test_epoch_100_n_hid_104_nheads_13_lr_0.001n_batch100	0.617568	0.745763	0.570085	0.781913			20	fast	0.159607	0.168862	0.217669	0.133027			50	30	0.550262	0.378672	0.515586	0.392541			0.002	128	50	0.415388	0.373181	0.469703	0.307764
	test_epoch_100_n_hid_104_nheads_13_lr_0.001n_batch50	0.602726	0.77231	0.580306	0.783575			20	medium	0.174789	0.173202	0.190629	0.135018			50	40	0.548641	0.394218	0.427192	0.379398			0.002	256	50	0.414256	0.429876	0.49021	0.369676
	test_epoch_100_n_hid_104_nheads_13_lr_0.001n_batch75	0.583631	0.761886	0.576735	0.820293			20	slow	0.174381	0.156844	0.200041	0.135896			50	50	0.554652	0.36699	0.543272	0.410668			0.002	64	50	0.40612	0.373543	0.489929	0.380557
	test_epoch_100_n_hid_104_nheads_13_lr_0.01n_batch100	0.473555	0.74912	0.556228	0.826937		1.6	10	fast	0.203022	0.182252	0.103402	0.198026		1.6	30	30	0.550295	0.374189	0.494128	0.334786			0.02	128	50	0.111316	0.286502	0.270164	0.261731
	test_epoch_100_n_hid_104_nheads_13_lr_0.01n_batch50	0.603161	0.77675	0.577935	0.781596			10	medium	0.203848	0.201172	0.0498562	0.204899			30	40	0.558993	0.415669	0.494992	0.371049			0.02	256	50	0.228318	0.268675	0.247373	0.170202
	test_epoch_100_n_hid_104_nheads_13_lr_0.01n_batch75	0.506704	0.702398	0.570902	0.795485			10	slow	0.199062	0.19302	0.0741921	0.18567			30	50	0.556103	0.401456	0.457067	0.369126			0.02	64	50	0.199958	0.346421	0.0456335	0.375667
	test_epoch_100_n_hid_112_nheads_16_lr_0.001n_batch100	0.517531	0.75442	0.609785	0.828159			15	fast	0.167304	0.145886	0.183499	0.165812			40	30	0.552933	0.378301	0.477006	0.355763			0.002	128	75	0.419035	0.388741	0.468118	0.323561
	test_epoch_100_n_hid_112_nheads_16_lr_0.001n_batch50	0.617744	0.75393	0.609302	0.819012			15	medium	0.153453	0.141764	0.194362	0.165592			40	40	0.557957	0.37078	0.497309	0.377511			0.002	256	75	0.416784	0.401413	0.473006	0.335862
	test_epoch_100_n_hid_112_nheads_16_lr_0.001n_batch75	0.529813	0.768396	0.596687	0.841962			15	slow	0.126312	0.153692	0.211951	0.163805			40	50	0.557977	0.382857	0.482097	0.334412			0.002	64	75	0.459977	0.378199	0.479414	0.359032
	test_epoch_100_n_hid_112_nheads_16_lr_0.01n_batch100	0.459307	0.681771	0.591838	0.837116			20	fast	0.171967	0.149157	0.185497	0.118931			50	30	0.551441	0.343158	0.487954	0.355197			0.02	128	75	0.229281	0.195147	0.210755	0.246399
	test_epoch_100_n_hid_112_nheads_16_lr_0.01n_batch50	0.52131	0.767542	0.58238	0.815528			20	medium	0.158196	0.155173	0.187029	0.136163			50	40	0.548895	0.348724	0.449431	0.333885			0.02	256	75	0.34914	0.145938	0.053707	0.244583
	test_epoch_100_n_hid_112_nheads_16_lr_0.01n_batch75	0.541197	0.77337	0.574902	0.803636			20	slow	0.152105	0.165496	0.181074	0.144089			50	50	0.554496	0.351032	0.441197	0.349154			0.02	64	75	0.182255	0.37027	0.190364	0.308141
	test_epoch_100_n_hid_128_nheads_16_lr_0.001n_batch100	0.550316	0.777498	0.596322	0.835657																		1.2	0.002	128	100	0.453717	0.377498	0.388014	0.313052
	test_epoch_100_n_hid_128_nheads_16_lr_0.001n_batch50	0.546945	0.738547	0.605259	0.836665																			0.002	256	100	0.42379	0.365432	0.375959	0.295488
	test_epoch_100_n_hid_128_nheads_16_lr_0.001n_batch75	0.55609	0.769696	0.598245	0.820338																			0.002	64	100	0.413866	0.409009	0.417544	0.361058
	test_epoch_100_n_hid_128_nheads_16_lr_0.01n_batch100	0.498832	0.719711	0.593067	0.831155																			0.02	128	100	0.173122	0.138651	0.199281	0.126185
	test_epoch_100_n_hid_128_nheads_16_lr_0.01n_batch50	0.551189	0.65736	0.598457	0.823798																			0.02	256	100	0.18318	0.13245	0.00304482	0.123703
	test_epoch_100_n_hid_128_nheads_16_lr_0.01n_batch75	0.555096	0.684036	0.580977	0.824651																			0.02	64	100	0.276089	0.235793	0.151813	0.33107
	test_epoch_100_n_hid_91_nheads_13_lr_0.001n_batch100	0.541719	0.742422	0.607053	0.824396																			0.002	128	50	0.421587	0.360964	0.434289	0.296179
	test_epoch_100_n_hid_91_nheads_13_lr_0.001n_batch50	0.515331	0.73569	0.579181	0.827692																			0.002	256	50	0.406577	0.386799	0.401443	0.293082
	test_epoch_100_n_hid_91_nheads_13_lr_0.001n_batch75	0.551667	0.73665	0.601726	0.826538																			0.002	64	50	0.402443	0.354331	0.421556	0.302327
	test_epoch_100_n_hid_91_nheads_13_lr_0.01n_batch100	0.427415	0.6875	0.569673	0.850761																			0.02	128	50	0.0870477	0.250325	0.245813	0.239228
	test_epoch_100_n_hid_91_nheads_13_lr_0.01n_batch50	0.573177	0.698563	0.581016	0.815937																			0.02	256	50	0.189689	0.231695	0.122041	0.142377
	test_epoch_100_n_hid_91_nheads_13_lr_0.01n_batch75	0.556438	0.708002	0.569079	0.820469																			0.02	64	50	0.136556	0.280456	0.0253161	0.329334
1.2	test_epoch_100_n_hid_104_nheads_13_lr_0.001n_batch100	0.602948	0.71286	0.598614	0.763835																			0.002	128	75	0.381684	0.385942	0.415517	0.33201
	test_epoch_100_n_hid_104_nheads_13_lr_0.001n_batch50	0.617142	0.740872	0.60077	0.765603																			0.002	256	75	0.400331	0.355651	0.410259	0.303272
	test_epoch_100_n_hid_104_nheads_13_lr_0.001n_batch75	0.582356	0.725001	0.586812	0.820239																			0.002	64	75	0.41122	0.370063	0.446014	0.308316
	test_epoch_100_n_hid_104_nheads_13_lr_0.01n_batch100	0.449197	0.583573	0.576783	0.694259																			0.02	128	75	0.184089	0.202618	0.204911	0.21879
	test_epoch_100_n_hid_104_nheads_13_lr_0.01n_batch50	0.618378	0.776848	0.599879	0.640519																			0.02	256	75	0.28656	0.126062	-0.0233922	0.202983
	test_epoch_100_n_hid_104_nheads_13_lr_0.01n_batch75	0.493305	0.591835	0.579119	0.559162																			0.02	64	75	0.150734	0.34061	0.149945	0.298571
	test_epoch_100_n_hid_112_nheads_16_lr_0.001n_batch100	0.546599	0.693359	0.590628	0.828156																		1.6	0.002	128	100	0.454015	0.376155	0.383191	0.274787
	test_epoch_100_n_hid_112_nheads_16_lr_0.001n_batch50	0.500038	0.687256	0.58919	0.819364																			0.002	256	100	0.405902	0.36112	0.376254	0.238431
	test_epoch_100_n_hid_112_nheads_16_lr_0.001n_batch75	0.530139	0.696023	0.586907	0.842123																			0.002	64	100	0.407729	0.386616	0.411292	0.316745
	test_epoch_100_n_hid_112_nheads_16_lr_0.01n_batch100	0.472368	0.467921	0.58946	0.672892																			0.02	128	100	0.167252	0.0989687	0.184129	0.102268
	test_epoch_100_n_hid_112_nheads_16_lr_0.01n_batch50	0.529503	0.698533	0.59013	0.815499																			0.02	256	100	0.166745	0.123294	-0.00970918	0.154114
	test_epoch_100_n_hid_112_nheads_16_lr_0.01n_batch75	0.528005	0.703939	0.580102	0.80342																			0.02	64	100	0.225737	0.20678	0.0930714	0.31875
	test_epoch_100_n_hid_128_nheads_16_lr_0.001n_batch100	0.542654	0.676435	0.582709	0.835657																			0.002	128	50	0.414243	0.306851	0.382185	0.249281
	test_epoch_100_n_hid_128_nheads_16_lr_0.001n_batch50	0.546897	0.673494	0.586414	0.836765																			0.002	256	50	0.40438	0.32834	0.376869	0.230456
	test_epoch_100_n_hid_128_nheads_16_lr_0.001n_batch75	0.579153	0.664884	0.584375	0.820124																			0.002	64	50	0.390936	0.3138	0.396904	0.296944
	test_epoch_100_n_hid_128_nheads_16_lr_0.01n_batch100	0.413685	0.494964	0.580864	0.633924																			0.02	128	50	0.0967603	0.214808	0.249231	0.201646
	test_epoch_100_n_hid_128_nheads_16_lr_0.01n_batch50	0.576705	0.563537	0.582875	0.823836																			0.02	256	50	0.129031	0.174427	0.105327	0.128086
	test_epoch_100_n_hid_128_nheads_16_lr_0.01n_batch75	0.585256	0.518269	0.576235	0.686447																			0.02	64	50	0.114216	0.254922	0.0151684	0.309082
	test_epoch_100_n_hid_91_nheads_13_lr_0.001n_batch100	0.560833	0.556796	0.585972	0.747818																			0.002	128	75	0.366645	0.367419	0.404738	0.296215
	test_epoch_100_n_hid_91_nheads_13_lr_0.001n_batch50	0.550744	0.635054	0.584709	0.827548																			0.002	256	75	0.406471	0.33449	0.345138	0.263263
	test_epoch_100_n_hid_91_nheads_13_lr_0.001n_batch75	0.553831	0.553614	0.582497	0.826562																			0.002	64	75	0.420166	0.33233	0.404547	0.30446
	test_epoch_100_n_hid_91_nheads_13_lr_0.01n_batch100	0.38169	0.496814	0.559398	0.688203																			0.02	128	75	0.14195	0.151133	0.196889	0.167181
	test_epoch_100_n_hid_91_nheads_13_lr_0.01n_batch50	0.547606	0.581565	0.587062	0.815835																			0.02	256	75	0.234626	0.0637024	-0.0398637	0.161779
	test_epoch_100_n_hid_91_nheads_13_lr_0.01n_batch75	0.479977	0.571053	0.58396	0.784412																			0.02	64	75	0.117442	0.322917	0.145989	0.29392
1.6	test_epoch_100_n_hid_104_nheads_13_lr_0.001n_batch100	0.475306	0.576379	0.550872	0.633882
	test_epoch_100_n_hid_104_nheads_13_lr_0.001n_batch50	0.51994	0.686892	0.543703	0.538819
	test_epoch_100_n_hid_104_nheads_13_lr_0.001n_batch75	0.520687	0.593866	0.550337	0.588655
	test_epoch_100_n_hid_104_nheads_13_lr_0.01n_batch100	0.412864	0.470881	0.554658	0.570422
	test_epoch_100_n_hid_104_nheads_13_lr_0.01n_batch50	0.489247	0.596601	0.558771	0.555538
	test_epoch_100_n_hid_104_nheads_13_lr_0.01n_batch75	0.494622	0.519604	0.559739	0.559111
	test_epoch_100_n_hid_112_nheads_16_lr_0.001n_batch100	0.498851	0.552544	0.572486	0.71501
	test_epoch_100_n_hid_112_nheads_16_lr_0.001n_batch50	0.506853	0.550447	0.575231	0.715937
	test_epoch_100_n_hid_112_nheads_16_lr_0.001n_batch75	0.501402	0.528532	0.571196	0.799812
	test_epoch_100_n_hid_112_nheads_16_lr_0.01n_batch100	0.402223	0.474429	0.54453	0.609346
	test_epoch_100_n_hid_112_nheads_16_lr_0.01n_batch50	0.483342	0.560646	0.561365	0.709935
	test_epoch_100_n_hid_112_nheads_16_lr_0.01n_batch75	0.529882	0.558638	0.542963	0.728459
	test_epoch_100_n_hid_128_nheads_16_lr_0.001n_batch100	0.52365	0.576928	0.581113	0.804099
	test_epoch_100_n_hid_128_nheads_16_lr_0.001n_batch50	0.510184	0.565894	0.579376	0.793626
	test_epoch_100_n_hid_128_nheads_16_lr_0.001n_batch75	0.511856	0.567725	0.578961	0.820124
	test_epoch_100_n_hid_128_nheads_16_lr_0.01n_batch100	0.373234	0.449784	0.541661	0.599746
	test_epoch_100_n_hid_128_nheads_16_lr_0.01n_batch50	0.515544	0.504041	0.58151	0.782818
	test_epoch_100_n_hid_128_nheads_16_lr_0.01n_batch75	0.496006	0.515143	0.560431	0.584228
	test_epoch_100_n_hid_91_nheads_13_lr_0.001n_batch100	0.48891	0.514989	0.569216	0.74766
	test_epoch_100_n_hid_91_nheads_13_lr_0.001n_batch50	0.432456	0.508223	0.576977	0.746689
	test_epoch_100_n_hid_91_nheads_13_lr_0.001n_batch75	0.500689	0.511111	0.570773	0.742804
	test_epoch_100_n_hid_91_nheads_13_lr_0.01n_batch100	0.404334	0.502286	0.537033	0.602026
	test_epoch_100_n_hid_91_nheads_13_lr_0.01n_batch50	0.520463	0.492575	0.575788	0.737163
	test_epoch_100_n_hid_91_nheads_13_lr_0.01n_batch75	0.503431	0.524567	0.556979	0.784411

## Sheet: Supp 8 (Supp Figs. 7)
Data 8. Substitution test of DeepMAPS clustering resolution on scRNA-ATAC-seq benchmark datasets
DeepMAPS					A-bench-1		A-bench-2		A-bench-3		A-bench-4			Seurat			A-bench-1		A-bench-2		A-bench-3		A-bench-4			MOFA+			A-bench-1		A-bench-2		A-bench-3		A-bench-4
Resolution	Number of embeddings	Number of heads	Learning rate	Number of epoch	#clusters	ASW	#clusters	ASW	#clusters	ASW	#clusters	ASW		Resolution	npca	nlsi	#clusters	ASW	#clusters	ASW	#clusters	ASW	#clusters	ASW		Resolution	Number of factors	Convergence mode	#clusters	ASW	#clusters	ASW	#clusters	ASW	#clusters	ASW
0.4	91	13	0.001	50	5	0.604461	11	0.493345	8	0.353882	8	0.581155		0.4	30	30	11	0.551497	16	0.388559	14	0.383611	11	0.554346		0.4	10	fast	10	0.414447	12	0.366281	10	0.250283	8	0.499305
	91	13	0.001	75	5	0.550796	11	0.487203	8	0.348431	8	0.598837			30	40	11	0.557486	15	0.418467	14	0.37501	11	0.561189			10	medium	9	0.448593	13	0.319032	11	0.223321	8	0.450735
	91	13	0.001	100	5	0.606227	11	0.457817	8	0.346273	8	0.58814			30	50	11	0.564754	15	0.442319	15	0.302985	11	0.560467			10	slow	8	0.46267	14	0.348571	10	0.355029	8	0.486681
	91	13	0.01	50	5	0.603445	11	0.500146	8	0.362049	8	0.522159			40	30	10	0.600524	16	0.385413	14	0.388943	11	0.553522			15	fast	10	0.399962	12	0.329192	10	0.340829	10	0.535055
	91	13	0.01	75	6	0.501128	12	0.470084	8	0.37187	8	0.524753			40	40	11	0.561117	16	0.424153	15	0.355387	11	0.566053			15	medium	10	0.396574	11	0.319361	10	0.364919	10	0.523074
	91	13	0.01	100	6	0.491584	12	0.476352	8	0.361702	7	0.590648			40	50	11	0.566352	16	0.429224	15	0.362933	11	0.553785			15	slow	10	0.390748	12	0.359716	10	0.354153	10	0.512705
	91	13	0.1	50	6	0.468183	11	0.474203	8	0.373516	8	0.555552			50	30	10	0.602059	16	0.390102	14	0.381763	11	0.545429			20	fast	10	0.432699	13	0.373654	10	0.352338	9	0.54456
	91	13	0.1	75	6	0.476603	12	0.474897	8	0.373426	8	0.577458			50	40	11	0.557699	15	0.422836	16	0.37208	11	0.551568			20	medium	9	0.41301	14	0.380332	11	0.361268	9	0.536911
	91	13	0.1	100	6	0.476694	14	0.432868	8	0.364233	8	0.567964			50	50	11	0.55596	15	0.444958	16	0.350363	11	0.553876			20	slow	10	0.398406	11	0.405006	11	0.353991	9	0.544017
	104	13	0.001	50	5	0.523452	12	0.494781	7	0.418107	7	0.504618		0.8	30	30	13	0.51317	20	0.389753	18	0.348978	12	0.543692		0.8	10	fast	11	0.429659	18	0.31418	16	0.209848	11	0.358761
	104	13	0.001	75	5	0.526246	12	0.497483	7	0.418498	7	0.495543			30	40	13	0.527844	21	0.399975	20	0.432473	12	0.552013			10	medium	12	0.393682	18	0.294832	15	0.22203	11	0.323365
	104	13	0.001	100	5	0.533215	12	0.495349	7	0.411024	7	0.486596			30	50	12	0.524798	20	0.408429	19	0.401537	12	0.542963			10	slow	13	0.397603	18	0.306731	15	0.278056	11	0.354796
	104	13	0.01	50	6	0.596441	12	0.492699	7	0.421261	7	0.485318			40	30	13	0.511107	21	0.388993	18	0.342144	12	0.538293			15	fast	12	0.359221	18	0.270951	13	0.33925	13	0.462254
	104	13	0.01	75	6	0.575422	12	0.479938	7	0.409235	7	0.504926			40	40	13	0.517017	22	0.410803	20	0.406063	12	0.551182			15	medium	13	0.367471	18	0.298071	14	0.315812	13	0.462012
	104	13	0.01	100	6	0.455768	12	0.494391	8	0.340351	7	0.505938			40	50	12	0.518879	22	0.399762	21	0.405527	12	0.538777			15	slow	13	0.374563	17	0.283049	14	0.318158	13	0.444173
	104	13	0.1	50	5	0.59942	14	0.41332	7	0.399055	7	0.517864			50	30	12	0.58286	18	0.386395	22	0.391754	11	0.544991			20	fast	13	0.421134	18	0.337965	15	0.340005	13	0.462978
	104	13	0.1	75	5	0.57481	12	0.469185	9	0.35159	7	0.512552			50	40	13	0.51142	22	0.409286	21	0.367782	12	0.550248			20	medium	13	0.409516	17	0.375691	15	0.329741	13	0.451791
	104	13	0.1	100	5	0.570997	12	0.472733	9	0.345102	7	0.511897			50	50	12	0.510818	22	0.406113	22	0.359695	12	0.541968			20	slow	13	0.405055	17	0.373718	15	0.342948	13	0.460586
	112	16	0.001	50	6	0.462575	14	0.452727	8	0.355224	7	0.520564		1.2	30	30	15	0.54818	25	0.385686	23	0.372972	13	0.510017		1.2	10	fast	15	0.366592	24	0.296878	22	0.256676	16	0.301654
	112	16	0.001	75	6	0.470368	14	0.449496	8	0.362556	7	0.533192			30	40	15	0.559855	24	0.404079	24	0.376409	13	0.536944			10	medium	15	0.381111	23	0.277029	22	0.245431	14	0.251791
	112	16	0.001	100	6	0.453835	14	0.447144	8	0.365081	7	0.542559			30	50	15	0.555862	24	0.399	23	0.434236	15	0.495464			10	slow	16	0.345359	23	0.282968	22	0.276475	15	0.263064
	112	16	0.01	50	6	0.461648	13	0.458437	8	0.359468	8	0.536528			40	30	15	0.552401	25	0.375231	25	0.372776	14	0.426848			15	fast	17	0.304697	19	0.309623	19	0.293926	14	0.451784
	112	16	0.01	75	7	0.468732	13	0.454188	8	0.389992	7	0.563048			40	40	15	0.556886	25	0.411062	26	0.380312	13	0.526288			15	medium	17	0.276134	21	0.264798	20	0.266952	15	0.426949
	112	16	0.01	100	7	0.467836	13	0.443086	8	0.37252	7	0.554278			40	50	15	0.558082	26	0.378302	25	0.373847	13	0.42717			15	slow	16	0.313801	21	0.291173	18	0.263442	15	0.407911
	112	16	0.1	50	6	0.445869	12	0.465899	8	0.387859	7	0.549758			50	30	15	0.550262	26	0.378672	26	0.356205	13	0.515586			20	fast	15	0.370987	23	0.276834	18	0.308781	14	0.45515
	112	16	0.1	75	6	0.463636	12	0.45446	8	0.371915	7	0.539174			50	40	15	0.548641	25	0.394218	26	0.364145	13	0.427192			20	medium	15	0.341779	20	0.34431	18	0.308809	15	0.442727
	112	16	0.1	100	6	0.47467	12	0.469499	8	0.369724	7	0.549594			50	50	15	0.554652	26	0.36699	26	0.383989	12	0.543272			20	slow	15	0.330703	20	0.332356	19	0.283553	14	0.437761
	128	16	0.001	50	5	0.549172	14	0.421016	7	0.406238	7	0.503103		1.6	30	30	15	0.550295	28	0.374189	28	0.349982	16	0.494128		1.6	10	fast	17	0.317969	31	0.252687	25	0.259235	18	0.267773
	128	16	0.001	75	5	0.544645	14	0.429004	8	0.37682	7	0.507756			30	40	15	0.558993	25	0.415669	29	0.359118	16	0.494992			10	medium	18	0.312765	30	0.246017	26	0.219461	16	0.223255
	128	16	0.001	100	5	0.561798	13	0.465525	8	0.378833	7	0.506315			30	50	15	0.556103	26	0.401456	28	0.366336	16	0.457067			10	slow	18	0.317351	27	0.269421	25	0.253171	17	0.221198
	128	16	0.01	50	5	0.542109	14	0.422144	7	0.390589	7	0.50313			40	30	15	0.552933	28	0.378301	27	0.355955	15	0.477006			15	fast	18	0.324855	24	0.252027	22	0.271178	19	0.355983
	128	16	0.01	75	5	0.542774	14	0.433799	7	0.396357	7	0.525156			40	40	15	0.557957	27	0.37078	30	0.383407	15	0.497309			15	medium	18	0.294931	27	0.230655	21	0.278678	19	0.356851
	128	16	0.01	100	5	0.549793	14	0.427414	8	0.36397	7	0.514232			40	50	15	0.557977	27	0.382857	29	0.373246	15	0.482097			15	slow	19	0.288354	26	0.245433	22	0.250861	16	0.372756
	128	16	0.1	50	6	0.488804	13	0.446584	7	0.372423	7	0.53305			50	30	15	0.551441	28	0.343158	27	0.337728	15	0.487954			20	fast	18	0.312908	26	0.28968	22	0.294291	17	0.406813
	128	16	0.1	75	6	0.480183	14	0.433042	7	0.364925	7	0.55641			50	40	15	0.548895	28	0.348724	30	0.386201	16	0.449431			20	medium	17	0.329994	24	0.300025	22	0.285728	17	0.384499
	128	16	0.1	100	6	0.488539	12	0.463654	7	0.396071	7	0.537326			50	50	15	0.554496	29	0.351032	30	0.382704	15	0.441197			20	slow	17	0.318887	24	0.316486	21	0.273963	16	0.377506
0.8	91	13	0.001	50	9	0.37904	16	0.399776	12	0.31853	11	0.493347
	91	13	0.001	75	8	0.40604	16	0.38547	12	0.320177	10	0.515262
	91	13	0.001	100	8	0.392157	15	0.390423	12	0.323174	11	0.491575
	91	13	0.01	50	8	0.395102	15	0.407096	12	0.348552	11	0.477165
	91	13	0.01	75	8	0.407551	16	0.413935	12	0.337622	11	0.469087
	91	13	0.01	100	8	0.42561	16	0.425271	12	0.361322	10	0.549681
	91	13	0.1	50	8	0.412976	16	0.420284	13	0.349421	11	0.456164
	91	13	0.1	75	8	0.428433	16	0.407037	14	0.364672	11	0.465838
	91	13	0.1	100	8	0.427073	15	0.418819	13	0.297578	10	0.5356
	104	13	0.001	50	9	0.39497	16	0.410537	13	0.319905	11	0.392125
	104	13	0.001	75	9	0.393112	16	0.418556	13	0.331771	12	0.407541
	104	13	0.001	100	9	0.387668	16	0.430384	13	0.334451	11	0.431091
	104	13	0.01	50	9	0.389405	16	0.445362	13	0.336933	12	0.402957
	104	13	0.01	75	9	0.389955	16	0.44731	13	0.345059	11	0.451146
	104	13	0.01	100	9	0.413174	15	0.456575	13	0.322081	12	0.410246
	104	13	0.1	50	8	0.457768	16	0.445374	13	0.318877	12	0.397467
	104	13	0.1	75	9	0.421173	16	0.435897	13	0.33352	12	0.392894
	104	13	0.1	100	8	0.445292	15	0.46096	14	0.315717	12	0.395664
	112	16	0.001	50	8	0.429422	17	0.427433	12	0.347146	9	0.477006
	112	16	0.001	75	8	0.448196	17	0.427708	12	0.351735	9	0.494984
	112	16	0.001	100	8	0.430229	17	0.423777	12	0.320623	9	0.508996
	112	16	0.01	50	8	0.43774	17	0.422607	13	0.320872	9	0.491631
	112	16	0.01	75	8	0.443633	17	0.414921	14	0.352126	9	0.506513
	112	16	0.01	100	9	0.425444	18	0.428414	15	0.361984	10	0.445769
	112	16	0.1	50	8	0.429884	17	0.415583	13	0.351003	11	0.456265
	112	16	0.1	75	9	0.427527	17	0.405995	13	0.309549	11	0.428996
	112	16	0.1	100	9	0.447005	17	0.431972	14	0.303559	10	0.443523
	128	16	0.001	50	8	0.433316	17	0.412124	12	0.329345	10	0.447443
	128	16	0.001	75	8	0.433381	16	0.400334	13	0.327457	10	0.446264
	128	16	0.001	100	8	0.436769	17	0.403464	12	0.313829	10	0.47036
	128	16	0.01	50	8	0.430007	17	0.408065	11	0.336109	10	0.459181
	128	16	0.01	75	8	0.443178	17	0.427942	11	0.33666	10	0.470108
	128	16	0.01	100	8	0.441117	17	0.434044	11	0.333384	11	0.449308
	128	16	0.1	50	8	0.452295	17	0.440915	12	0.301541	11	0.436976
	128	16	0.1	75	8	0.443744	17	0.422451	12	0.329184	11	0.451987
	128	16	0.1	100	8	0.448452	17	0.437808	12	0.340604	11	0.442901
1.2	91	13	0.001	50	10	0.367746	18	0.38912	14	0.327173	14	0.382745
	91	13	0.001	75	9	0.398873	18	0.390891	15	0.298546	14	0.387707
	91	13	0.001	100	10	0.372361	18	0.397169	14	0.326359	13	0.407904
	91	13	0.01	50	11	0.365127	19	0.411496	14	0.362278	14	0.377949
	91	13	0.01	75	10	0.365509	20	0.427872	14	0.353965	14	0.332551
	91	13	0.01	100	10	0.381193	20	0.428448	14	0.363876	14	0.327576
	91	13	0.1	50	9	0.394376	20	0.424595	14	0.343587	12	0.416631
	91	13	0.1	75	9	0.406363	20	0.418061	14	0.359803	12	0.425867
	91	13	0.1	100	9	0.408443	20	0.423365	15	0.340878	12	0.425296
	104	13	0.001	50	11	0.322687	22	0.376801	15	0.278423	12	0.423464
	104	13	0.001	75	10	0.348295	21	0.354945	15	0.303921	12	0.435746
	104	13	0.001	100	10	0.342207	21	0.360626	15	0.313801	12	0.429922
	104	13	0.01	50	9	0.383813	19	0.405116	15	0.320732	12	0.444603
	104	13	0.01	75	9	0.400501	19	0.410869	15	0.321622	12	0.403701
	104	13	0.01	100	9	0.428113	19	0.415573	15	0.317628	12	0.439089
	104	13	0.1	50	9	0.435728	20	0.38056	16	0.333915	12	0.411627
	104	13	0.1	75	10	0.390322	20	0.38571	14	0.331134	12	0.412107
	104	13	0.1	100	9	0.424798	20	0.398025	15	0.334798	12	0.417899
	112	16	0.001	50	9	0.409029	19	0.391079	16	0.34386	11	0.435561
	112	16	0.001	75	8	0.453009	20	0.373833	15	0.362017	11	0.457763
	112	16	0.001	100	9	0.423573	20	0.368669	16	0.336989	11	0.434756
	112	16	0.01	50	9	0.423229	19	0.416866	16	0.356222	11	0.431495
	112	16	0.01	75	11	0.404058	20	0.381578	16	0.370638	12	0.389864
	112	16	0.01	100	10	0.416843	19	0.422941	16	0.382155	12	0.425816
	112	16	0.1	50	10	0.417937	20	0.403577	16	0.370611	13	0.455383
	112	16	0.1	75	10	0.417785	19	0.41183	16	0.342765	13	0.426266
	112	16	0.1	100	10	0.428508	20	0.400839	16	0.341893	13	0.434344
	128	16	0.001	50	8	0.44241	19	0.401268	15	0.344929	12	0.439525
	128	16	0.001	75	9	0.40297	19	0.402939	15	0.332519	13	0.370454
	128	16	0.001	100	9	0.434202	19	0.40183	15	0.342024	13	0.376579
	128	16	0.01	50	8	0.446136	20	0.409439	15	0.341704	12	0.423933
	128	16	0.01	75	8	0.447246	20	0.406951	16	0.327154	12	0.444441
	128	16	0.01	100	9	0.420975	20	0.404583	15	0.332385	12	0.438139
	128	16	0.1	50	10	0.404533	20	0.435908	16	0.341473	12	0.426035
	128	16	0.1	75	11	0.376235	20	0.42475	15	0.338074	12	0.441567
	128	16	0.1	100	10	0.405838	19	0.436884	16	0.345613	12	0.439628
1.6	91	13	0.001	50	13	0.373801	20	0.389801	15	0.294034	15	0.377611
	91	13	0.001	75	14	0.359369	20	0.379742	15	0.299051	15	0.384191
	91	13	0.001	100	14	0.356326	20	0.387409	15	0.296943	15	0.376429
	91	13	0.01	50	14	0.357096	20	0.395501	17	0.273059	15	0.356037
	91	13	0.01	75	14	0.372798	21	0.41265	17	0.279459	15	0.355655
	91	13	0.01	100	14	0.378819	22	0.40274	17	0.302352	15	0.345286
	91	13	0.1	50	13	0.325706	22	0.396542	18	0.297433	14	0.395956
	91	13	0.1	75	14	0.356278	23	0.365077	17	0.306482	14	0.396634
	91	13	0.1	100	14	0.338541	23	0.366796	16	0.30723	15	0.363446
	104	13	0.001	50	14	0.277389	22	0.377967	18	0.305167	13	0.396374
	104	13	0.001	75	14	0.299886	23	0.362058	18	0.311787	13	0.406746
	104	13	0.001	100	14	0.280669	23	0.357932	18	0.310106	13	0.406963
	104	13	0.01	50	12	0.32262	23	0.371448	18	0.316396	13	0.411119
	104	13	0.01	75	13	0.318923	23	0.352261	18	0.331069	14	0.388401
	104	13	0.01	100	11	0.3681	23	0.358046	18	0.335862	13	0.413343
	104	13	0.1	50	12	0.355428	22	0.345955	18	0.337945	14	0.363081
	104	13	0.1	75	12	0.348621	22	0.357942	18	0.31823	14	0.37091
	104	13	0.1	100	12	0.353826	22	0.37081	18	0.325904	14	0.370429
	112	16	0.001	50	12	0.372711	23	0.353407	17	0.340468	13	0.375737
	112	16	0.001	75	11	0.372835	23	0.354861	16	0.364509	13	0.407826
	112	16	0.001	100	12	0.367754	23	0.369078	16	0.345265	13	0.392091
	112	16	0.01	50	12	0.381978	23	0.37439	17	0.361601	14	0.39611
	112	16	0.01	75	12	0.378561	23	0.368746	17	0.373204	13	0.426068
	112	16	0.01	100	12	0.378029	23	0.360324	18	0.366856	13	0.445236
	112	16	0.1	50	13	0.37108	23	0.376612	18	0.350179	14	0.407895
	112	16	0.1	75	13	0.388922	22	0.365859	19	0.34793	14	0.372172
	112	16	0.1	100	13	0.385992	22	0.39642	19	0.346035	15	0.347308
	128	16	0.001	50	15	0.337852	22	0.384436	16	0.302608	14	0.386909
	128	16	0.001	75	13	0.34992	23	0.395235	17	0.31843	14	0.401738
	128	16	0.001	100	13	0.340399	23	0.378932	17	0.315801	14	0.395215
	128	16	0.01	50	15	0.335442	23	0.380111	18	0.325031	14	0.401976
	128	16	0.01	75	13	0.349709	21	0.405606	18	0.304739	14	0.398492
	128	16	0.01	100	13	0.350454	22	0.413372	18	0.303585	14	0.395984
	128	16	0.1	50	12	0.367608	22	0.41826	18	0.317272	13	0.42462
	128	16	0.1	75	12	0.361492	23	0.415725	18	0.318618	13	0.440549
	128	16	0.1	100	14	0.352204	21	0.421188	18	0.321412	13	0.438653

## Sheet: Supp 9 (Fig. 2b)
Data 9. Independent test on default parameters
Method	ASW	ARI	CH	DBI	test
Seurat	0.561076	0.498137	9199.35	0.606011	R-test
Harmony	0.50544	0.4788	8550.4	0.690581	R-test
DeepMaps	0.928885	0.576324	177738	0.0704043	R-test
Seurat	0.446004	0.366541	80518.1	0.909965	C-test
MOFA	0.396155	0.422467	38559	0.84453	C-test
TotalVI	0.445005	0.484479	43856.9	1.57138	C-test
DeepMaps	0.46985	0.66092	80403.2	1.16223	C-test
Seurat	0.784819	0.884308	15248.3	0.317509	A-test1
MOFA	0.5437	0.616061	1096.09	1.56781	A-test1
DeepMaps	0.848642	0.983644	12977.4	0.213074	A-test1
GLUE	0.6504471 4784.774 0.826248 0.6303942	0.826248	4784.77	0.630394	A-test1
Seurat	0.542364		16267	0.671469	A-test2
MOFA	0.428166		6049.12	0.988286	A-test2
DeepMaps	0.893098		54688.8	0.133065	A-test2
GLUE	0.490003		21679	0.654171	A-test2
Seurat	0.359695		4025.05	2.43176	A-test3
MOFA	0.33925		3904.17	1.0952	A-test3
DeepMaps	0.606408		18540.4	0.505408	A-test3
GLUE	0.366501		7039.26	1.2175	A-test3

## Sheet: Supp 10 (Fig. 2c)
Data 10. Robustness comparison (ARI) of DeepMAPS on cell cluster leave-one-out test
	RNA+RNA					CITE-seq						ATAC+RNA
celltype	Seurat	Harmony	Deepmaps		celltype	Mofa	Seurat	Deepmaps	totalVI		celltype	Seurat	Mofa	Deepmaps	GLUE
mesenchymal cell	0.108435	0.108325	0.231766		Naive CD20+ B IGKC-	0.365311	0.366456	0.744844	0.476547		HCT116	0.866295	0.469644	0.958549	0.704537
bladder cell	0.265614	0.176074	0.460035		Normoblast	0.370622	0.365514	0.46103	0.483653		HeLa	0.878329	0.554733	0.973187	0.47592
endothelial cell	0.401403	0.340158	0.470876		CD8+ T naive	0.441611	0.361864	0.733218	0.454897		K562	0.869166	0.552235	0.980077	0.395693
basal cell of urothelium	0.394237	0.310135	0.650773		NK	0.382244	0.377594	0.659222	0.473877		PDX1	0.759647	0.589739	0.961209	0.643933
leukocyte	0.36353	0.298271	0.465304		CD8+ T CD69+ CD45RO+	0.454177	0.362866	0.654162	0.467091		PDX2	1	0.569427	0.987683	0.521293
					Reticulocyte	0.437979	0.345008	0.626367	0.482383
					B1 B IGKC-	0.436794	0.370343	0.737798	0.44882
					CD8+ T CD57+ CD45RA+	0.420043	0.366702	0.65996	0.454678
					CD4+ T activated integrinB7+	0.458723	0.372051	0.658063	0.47246
					B1 B IGKC+	0.360899	0.37251	0.590526	0.477171
					CD8+ T CD49f+	0.382225	0.364264	0.534009	0.484358
					ILC1	0.413802	0.361422	0.64718	0.442745
					Plasma cell IGKC+	0.394955	0.365474	0.504425	0.469175
					Lymph prog	0.400222	0.366114	0.729999	0.457545
					MAIT	0.444711	0.361006	0.682814	0.461808
					Plasmablast IGKC-	0.412659	0.362929	0.602877	0.458096
					Plasmablast IGKC+	0.395722	0.36609	0.457835	0.448867
					G/M prog	0.404108	0.369711	0.798534	0.477392
					dnT	0.414559	0.367517	0.598109	0.480287
					CD8+ T TIGIT+ CD45RA+	0.366199	0.364515	0.634333	0.470515

[truncated: 3 more sheets: Supp 11 (Fig. 3a & 3b), Supp 12 (Fig. 3c-e), Supp 13 (Fig. 5d)]
